# Supplementary material for: Fkh1 and Fkh2 Bind Multiple Chromosomal Elements in the S. cerevisiae Genome with Distinct Specificities and Cell Cycle Dynamics
Source: PLoS One. 2014 Feb 4;9(2):e87647. doi: 10.1371/journal.pone.0087647 (PMC3913637; doi:10.1371/journal.pone.0087647)
Supplement: Table S2 — Genomic coordinates of Fkh1 and Fkh2 binding sites organized by class. Enriched regions indicated for Fkh1-only, Fkh2-only, and Fkh1and2. (CSV) [file pone.0087647.s004.csv]

Site number	Chr	Start	End	Binding Class
1	1	472	1324	Fkh1-only
2	1	2868	3990	Fkh1-only
3	1	30407	31428	Fkh1-only
4	1	38828	39530	Fkh1-only
5	1	78757	80204	Fkh1-only
6	1	118186	118866	Fkh1-only
7	1	119628	120988	Fkh1-only
8	1	124144	124986	Fkh1-only
9	1	150868	151571	Fkh1-only
10	1	159050	160222	Fkh1-only
11	1	168552	169326	Fkh1-only
12	1	174998	177452	Fkh1-only
13	2	12878	14254	Fkh1-only
14	2	28874	29628	Fkh1-only
15	2	38252	39318	Fkh1-only
16	2	43290	44070	Fkh1-only
17	2	70658	72180	Fkh1-only
18	2	74354	75352	Fkh1-only
19	2	76560	77145	Fkh1-only
20	2	93556	94233	Fkh1-only
21	2	100958	102220	Fkh1-only
22	2	105198	105802	Fkh1-only
23	2	110228	111738	Fkh1-only
24	2	113030	113969	Fkh1-only
25	2	114486	114986	Fkh1-only
26	2	121444	122810	Fkh1-only
27	2	137818	139946	Fkh1-only
28	2	146576	147254	Fkh1-only
29	2	161174	162210	Fkh1-only
30	2	189558	190086	Fkh1-only
31	2	195177	196621	Fkh1-only
32	2	212050	213066	Fkh1-only
33	2	226968	227492	Fkh1-only
34	2	251150	252874	Fkh1-only
35	2	265490	269080	Fkh1-only
36	2	283190	284714	Fkh1-only
37	2	287776	288616	Fkh1-only
38	2	289812	291104	Fkh1-only
39	2	297447	298538	Fkh1-only
40	2	307612	309060	Fkh1-only
41	2	316282	317396	Fkh1-only
42	2	323695	325054	Fkh1-only
43	2	341030	342214	Fkh1-only
44	2	353048	353657	Fkh1-only
45	2	370632	371576	Fkh1-only
46	2	381106	381862	Fkh1-only
47	2	395584	396268	Fkh1-only
48	2	403001	403666	Fkh1-only
49	2	419038	419626	Fkh1-only
50	2	437394	438236	Fkh1-only
51	2	441225	441896	Fkh1-only
52	2	458118	459229	Fkh1-only
53	2	465620	466211	Fkh1-only
54	2	480794	482166	Fkh1-only
55	2	483699	484364	Fkh1-only
56	2	486340	487700	Fkh1-only
57	2	490072	491176	Fkh1-only
58	2	492534	493229	Fkh1-only
59	2	499178	500054	Fkh1-only
60	2	512456	513228	Fkh1-only
61	2	548480	549246	Fkh1-only
62	2	560985	562378	Fkh1-only
63	2	570272	571553	Fkh1-only
64	2	596736	597659	Fkh1-only
65	2	614154	614724	Fkh1-only
66	2	631738	632928	Fkh1-only
67	2	657646	658762	Fkh1-only
68	2	684920	685840	Fkh1-only
69	2	697664	698264	Fkh1-only
70	2	706720	707234	Fkh1-only
71	2	721764	722870	Fkh1-only
72	2	723122	724726	Fkh1-only
73	2	732568	733241	Fkh1-only
74	2	741318	741912	Fkh1-only
75	2	760256	761198	Fkh1-only
76	2	771060	772008	Fkh1-only
77	2	779062	780142	Fkh1-only
78	2	787352	788369	Fkh1-only
79	2	801892	803162	Fkh1-only
80	3	14010	16196	Fkh1-only
81	3	24032	25144	Fkh1-only
82	3	33417	34089	Fkh1-only
83	3	60504	62210	Fkh1-only
84	3	70442	71990	Fkh1-only
85	3	73926	75196	Fkh1-only
86	3	110424	112654	Fkh1-only
87	3	114080	114760	Fkh1-only
88	3	117304	119190	Fkh1-only
89	3	190310	191749	Fkh1-only
90	3	197554	201744	Fkh1-only
91	3	202360	203030	Fkh1-only
92	3	205564	207378	Fkh1-only
93	3	252190	253309	Fkh1-only
94	3	275974	277758	Fkh1-only
95	3	279376	280821	Fkh1-only
96	3	285238	286677	Fkh1-only
97	3	287108	288560	Fkh1-only
98	3	308348	308856	Fkh1-only
99	4	21788	22702	Fkh1-only
100	4	38282	38956	Fkh1-only
101	4	42204	43330	Fkh1-only
102	4	56364	57301	Fkh1-only
103	4	81459	82135	Fkh1-only
104	4	87358	88215	Fkh1-only
105	4	105824	107770	Fkh1-only
106	4	115945	116948	Fkh1-only
107	4	122179	123454	Fkh1-only
108	4	170198	170802	Fkh1-only
109	4	207420	207946	Fkh1-only
110	4	223142	224312	Fkh1-only
111	4	232104	232623	Fkh1-only
112	4	264158	265684	Fkh1-only
113	4	275462	276204	Fkh1-only
114	4	281156	282924	Fkh1-only
115	4	304783	305458	Fkh1-only
116	4	310692	311455	Fkh1-only
117	4	313072	314258	Fkh1-only
118	4	333517	334202	Fkh1-only
119	4	359358	360118	Fkh1-only
120	4	360600	363160	Fkh1-only
121	4	376366	377458	Fkh1-only
122	4	402827	404528	Fkh1-only
123	4	410710	411566	Fkh1-only
124	4	412564	414108	Fkh1-only
125	4	423028	425058	Fkh1-only
126	4	434742	435496	Fkh1-only
127	4	443450	444720	Fkh1-only
128	4	453384	454415	Fkh1-only
129	4	461967	463078	Fkh1-only
130	4	466228	466906	Fkh1-only
131	4	476658	477998	Fkh1-only
132	4	496853	497952	Fkh1-only
133	4	503142	503717	Fkh1-only
134	4	506020	506690	Fkh1-only
135	4	551855	553214	Fkh1-only
136	4	561555	562666	Fkh1-only
137	4	571840	572860	Fkh1-only
138	4	574055	575152	Fkh1-only
139	4	590422	591254	Fkh1-only
140	4	613385	614637	Fkh1-only
141	4	621216	622844	Fkh1-only
142	4	654402	655424	Fkh1-only
143	4	670324	671792	Fkh1-only
144	4	680874	682842	Fkh1-only
145	4	687670	688608	Fkh1-only
146	4	715893	717433	Fkh1-only
147	4	742002	742914	Fkh1-only
148	4	748110	748894	Fkh1-only
149	4	793965	795134	Fkh1-only
150	4	807936	808546	Fkh1-only
151	4	817242	819942	Fkh1-only
152	4	854988	856354	Fkh1-only
153	4	867564	868346	Fkh1-only
154	4	892074	892773	Fkh1-only
155	4	902104	903644	Fkh1-only
156	4	906278	906880	Fkh1-only
157	4	909004	910284	Fkh1-only
158	4	954888	956355	Fkh1-only
159	4	964278	966306	Fkh1-only
160	4	973948	974540	Fkh1-only
161	4	1009891	1010729	Fkh1-only
162	4	1012642	1014074	Fkh1-only
163	4	1021366	1023134	Fkh1-only
164	4	1030868	1032670	Fkh1-only
165	4	1049414	1050084	Fkh1-only
166	4	1077656	1078662	Fkh1-only
167	4	1089590	1090846	Fkh1-only
168	4	1127197	1127784	Fkh1-only
169	4	1140708	1141291	Fkh1-only
170	4	1144526	1145556	Fkh1-only
171	4	1151532	1152796	Fkh1-only
172	4	1158556	1159494	Fkh1-only
173	4	1161394	1163400	Fkh1-only
174	4	1183710	1184410	Fkh1-only
175	4	1184984	1186427	Fkh1-only
176	4	1198680	1199456	Fkh1-only
177	4	1204124	1205230	Fkh1-only
178	4	1212612	1213456	Fkh1-only
179	4	1218792	1219475	Fkh1-only
180	4	1227720	1228496	Fkh1-only
181	4	1249917	1250997	Fkh1-only
182	4	1262556	1263500	Fkh1-only
183	4	1266220	1266892	Fkh1-only
184	4	1279828	1280666	Fkh1-only
185	4	1281534	1282610	Fkh1-only
186	4	1283383	1284584	Fkh1-only
187	4	1295218	1295720	Fkh1-only
188	4	1343860	1344372	Fkh1-only
189	4	1354834	1356486	Fkh1-only
190	4	1382984	1384003	Fkh1-only
191	4	1397856	1399479	Fkh1-only
192	4	1411890	1412658	Fkh1-only
193	4	1426838	1427620	Fkh1-only
194	4	1433804	1434661	Fkh1-only
195	4	1436540	1437378	Fkh1-only
196	4	1447163	1448212	Fkh1-only
197	4	1458754	1460018	Fkh1-only
198	4	1470094	1470697	Fkh1-only
199	4	1493236	1494084	Fkh1-only
200	4	1501923	1502934	Fkh1-only
201	4	1504272	1505626	Fkh1-only
202	4	1510216	1511592	Fkh1-only
203	5	6474	8088	Fkh1-only
204	5	15704	16534	Fkh1-only
205	5	31252	31854	Fkh1-only
206	5	33706	34479	Fkh1-only
207	5	47858	48538	Fkh1-only
208	5	102649	104108	Fkh1-only
209	5	125862	127138	Fkh1-only
210	5	147154	149376	Fkh1-only
211	5	155310	156086	Fkh1-only
212	5	173505	175306	Fkh1-only
213	5	198345	199057	Fkh1-only
214	5	204992	205499	Fkh1-only
215	5	206522	208800	Fkh1-only
216	5	214132	215340	Fkh1-only
217	5	221116	222036	Fkh1-only
218	5	238142	239345	Fkh1-only
219	5	242133	243316	Fkh1-only
220	5	254354	255635	Fkh1-only
221	5	266028	266618	Fkh1-only
222	5	281632	283082	Fkh1-only
223	5	284196	285898	Fkh1-only
224	5	286991	288702	Fkh1-only
225	5	294761	295611	Fkh1-only
226	5	307134	307814	Fkh1-only
227	5	321943	322454	Fkh1-only
228	5	329940	330896	Fkh1-only
229	5	332088	333084	Fkh1-only
230	5	341180	341774	Fkh1-only
231	5	352889	353828	Fkh1-only
232	5	363864	364696	Fkh1-only
233	5	366304	367423	Fkh1-only
234	5	377112	378386	Fkh1-only
235	5	398928	399929	Fkh1-only
236	5	400888	402750	Fkh1-only
237	5	403682	404708	Fkh1-only
238	5	406567	407156	Fkh1-only
239	5	438490	439451	Fkh1-only
240	5	453096	453611	Fkh1-only
241	5	459911	460760	Fkh1-only
242	5	464912	465608	Fkh1-only
243	5	482768	483546	Fkh1-only
244	5	498409	499590	Fkh1-only
245	5	510998	512682	Fkh1-only
246	5	540168	541284	Fkh1-only
247	5	564708	565730	Fkh1-only
248	5	567539	570022	Fkh1-only
249	6	55520	56191	Fkh1-only
250	6	70184	70934	Fkh1-only
251	6	104210	106102	Fkh1-only
252	6	107887	108748	Fkh1-only
253	6	113564	114075	Fkh1-only
254	6	115432	117064	Fkh1-only
255	6	117820	119962	Fkh1-only
256	6	157234	157746	Fkh1-only
257	6	168192	168890	Fkh1-only
258	6	174323	175015	Fkh1-only
259	6	191178	192179	Fkh1-only
260	6	198317	200170	Fkh1-only
261	6	210185	210712	Fkh1-only
262	6	229030	229794	Fkh1-only
263	6	233304	233898	Fkh1-only
264	6	241190	241954	Fkh1-only
265	6	246727	247398	Fkh1-only
266	6	268237	268984	Fkh1-only
267	7	20260	21702	Fkh1-only
268	7	21872	24086	Fkh1-only
269	7	30990	32508	Fkh1-only
270	7	40334	40848	Fkh1-only
271	7	47880	49414	Fkh1-only
272	7	52664	54262	Fkh1-only
273	7	66830	67953	Fkh1-only
274	7	76274	77120	Fkh1-only
275	7	77294	78332	Fkh1-only
276	7	80170	81596	Fkh1-only
277	7	84162	85691	Fkh1-only
278	7	89414	89946	Fkh1-only
279	7	94109	95641	Fkh1-only
280	7	107626	108410	Fkh1-only
281	7	141290	142590	Fkh1-only
282	7	149550	151074	Fkh1-only
283	7	175814	176734	Fkh1-only
284	7	185146	185670	Fkh1-only
285	7	198130	199252	Fkh1-only
286	7	199996	200608	Fkh1-only
287	7	203307	204584	Fkh1-only
288	7	274269	274860	Fkh1-only
289	7	316987	318334	Fkh1-only
290	7	333756	335462	Fkh1-only
291	7	337664	338774	Fkh1-only
292	7	367491	368938	Fkh1-only
293	7	370994	371840	Fkh1-only
294	7	376946	377627	Fkh1-only
295	7	380578	382048	Fkh1-only
296	7	388201	389316	Fkh1-only
297	7	397548	398144	Fkh1-only
298	7	409452	410065	Fkh1-only
299	7	413810	414910	Fkh1-only
300	7	420534	421478	Fkh1-only
301	7	433000	433833	Fkh1-only
302	7	442666	444546	Fkh1-only
303	7	467930	468720	Fkh1-only
304	7	475782	476626	Fkh1-only
305	7	487062	488000	Fkh1-only
306	7	488848	489366	Fkh1-only
307	7	492522	493545	Fkh1-only
308	7	499556	500415	Fkh1-only
309	7	502892	504256	Fkh1-only
310	7	505268	506014	Fkh1-only
311	7	528380	528904	Fkh1-only
312	7	574718	575460	Fkh1-only
313	7	589412	590359	Fkh1-only
314	7	607424	608039	Fkh1-only
315	7	640601	641110	Fkh1-only
316	7	643672	644520	Fkh1-only
317	7	646208	646992	Fkh1-only
318	7	669322	669990	Fkh1-only
319	7	687187	688374	Fkh1-only
320	7	731976	732566	Fkh1-only
321	7	733171	733676	Fkh1-only
322	7	753845	755482	Fkh1-only
323	7	765458	767763	Fkh1-only
324	7	768102	768696	Fkh1-only
325	7	770224	770823	Fkh1-only
326	7	776798	778930	Fkh1-only
327	7	784958	786746	Fkh1-only
328	7	797992	800037	Fkh1-only
329	7	809366	811411	Fkh1-only
330	7	823318	824082	Fkh1-only
331	7	834238	835586	Fkh1-only
332	7	842290	843206	Fkh1-only
333	7	845622	847072	Fkh1-only
334	7	852170	852849	Fkh1-only
335	7	874850	876645	Fkh1-only
336	7	887970	888907	Fkh1-only
337	7	912547	913386	Fkh1-only
338	7	944256	945092	Fkh1-only
339	7	971118	972070	Fkh1-only
340	7	976408	977524	Fkh1-only
341	7	1013580	1015105	Fkh1-only
342	7	1019529	1020184	Fkh1-only
343	7	1024121	1025051	Fkh1-only
344	7	1026654	1027672	Fkh1-only
345	7	1049692	1050534	Fkh1-only
346	7	1059822	1060386	Fkh1-only
347	7	1073652	1074499	Fkh1-only
348	8	10818	11824	Fkh1-only
349	8	15990	17678	Fkh1-only
350	8	39684	40286	Fkh1-only
351	8	69088	70103	Fkh1-only
352	8	77974	78634	Fkh1-only
353	8	161094	162117	Fkh1-only
354	8	163922	165350	Fkh1-only
355	8	193696	194200	Fkh1-only
356	8	197676	198692	Fkh1-only
357	8	218708	221254	Fkh1-only
358	8	233208	234237	Fkh1-only
359	8	250624	252400	Fkh1-only
360	8	277544	278398	Fkh1-only
361	8	279752	281640	Fkh1-only
362	8	283832	287065	Fkh1-only
363	8	289044	290354	Fkh1-only
364	8	296531	297550	Fkh1-only
365	8	312854	314120	Fkh1-only
366	8	315956	316802	Fkh1-only
367	8	319776	320712	Fkh1-only
368	8	341231	343099	Fkh1-only
369	8	345286	346308	Fkh1-only
370	8	353964	355840	Fkh1-only
371	8	364020	364966	Fkh1-only
372	8	373409	374490	Fkh1-only
373	8	390112	390770	Fkh1-only
374	8	391978	393072	Fkh1-only
375	8	416964	417718	Fkh1-only
376	8	429019	429792	Fkh1-only
377	8	447734	449078	Fkh1-only
378	8	461049	461921	Fkh1-only
379	8	467559	468324	Fkh1-only
380	8	470700	471402	Fkh1-only
381	8	471900	473000	Fkh1-only
382	8	498418	499768	Fkh1-only
383	8	501988	502826	Fkh1-only
384	8	511834	512709	Fkh1-only
385	8	516192	516702	Fkh1-only
386	8	517969	519154	Fkh1-only
387	8	520013	521531	Fkh1-only
388	8	522722	523824	Fkh1-only
389	8	553500	554688	Fkh1-only
390	9	23730	24270	Fkh1-only
391	9	40740	41936	Fkh1-only
392	9	73756	74424	Fkh1-only
393	9	75960	78420	Fkh1-only
394	9	92976	93976	Fkh1-only
395	9	105626	106676	Fkh1-only
396	9	117216	117972	Fkh1-only
397	9	134053	135334	Fkh1-only
398	9	159896	160592	Fkh1-only
399	9	165610	166364	Fkh1-only
400	9	203463	204240	Fkh1-only
401	9	213120	213890	Fkh1-only
402	9	215151	216838	Fkh1-only
403	9	247040	248386	Fkh1-only
404	9	257995	259283	Fkh1-only
405	9	260461	261488	Fkh1-only
406	9	263860	264471	Fkh1-only
407	9	265317	266173	Fkh1-only
408	9	271424	272366	Fkh1-only
409	9	303442	304220	Fkh1-only
410	9	308987	309578	Fkh1-only
411	9	311534	312803	Fkh1-only
412	9	332613	334062	Fkh1-only
413	9	337971	338655	Fkh1-only
414	9	348682	350215	Fkh1-only
415	9	374984	375669	Fkh1-only
416	9	379405	380005	Fkh1-only
417	9	382294	383054	Fkh1-only
418	9	383738	384587	Fkh1-only
419	9	411129	412501	Fkh1-only
420	9	414544	415463	Fkh1-only
421	9	435660	436344	Fkh1-only
422	10	37256	38114	Fkh1-only
423	10	53922	54785	Fkh1-only
424	10	71255	72720	Fkh1-only
425	10	78700	80570	Fkh1-only
426	10	83042	84309	Fkh1-only
427	10	98642	99708	Fkh1-only
428	10	101559	102068	Fkh1-only
429	10	110988	112791	Fkh1-only
430	10	126152	127072	Fkh1-only
431	10	128694	129549	Fkh1-only
432	10	136274	137126	Fkh1-only
433	10	159522	160286	Fkh1-only
434	10	172712	173474	Fkh1-only
435	10	220012	220626	Fkh1-only
436	10	223518	225134	Fkh1-only
437	10	230814	232272	Fkh1-only
438	10	252704	253296	Fkh1-only
439	10	284763	285784	Fkh1-only
440	10	298693	300308	Fkh1-only
441	10	312903	314426	Fkh1-only
442	10	319002	319706	Fkh1-only
443	10	324526	325208	Fkh1-only
444	10	330398	331328	Fkh1-only
445	10	352079	352935	Fkh1-only
446	10	358502	359523	Fkh1-only
447	10	374588	375259	Fkh1-only
448	10	381390	382826	Fkh1-only
449	10	408440	409628	Fkh1-only
450	10	421573	423366	Fkh1-only
451	10	423866	424940	Fkh1-only
452	10	457390	459090	Fkh1-only
453	10	459857	460610	Fkh1-only
454	10	460778	462670	Fkh1-only
455	10	468796	470238	Fkh1-only
456	10	471784	472388	Fkh1-only
457	10	490248	491774	Fkh1-only
458	10	496028	496703	Fkh1-only
459	10	519564	520654	Fkh1-only
460	10	533339	534630	Fkh1-only
461	10	550012	550526	Fkh1-only
462	10	556393	558111	Fkh1-only
463	10	585807	586392	Fkh1-only
464	10	587334	588434	Fkh1-only
465	10	590482	591759	Fkh1-only
466	10	601710	602718	Fkh1-only
467	10	611820	614444	Fkh1-only
468	10	624206	625074	Fkh1-only
469	10	632970	633992	Fkh1-only
470	10	646226	647156	Fkh1-only
471	10	655746	657022	Fkh1-only
472	10	669032	669815	Fkh1-only
473	10	683408	684604	Fkh1-only
474	11	4210	4716	Fkh1-only
475	11	30400	30927	Fkh1-only
476	11	55258	56356	Fkh1-only
477	11	65528	66979	Fkh1-only
478	11	90945	91622	Fkh1-only
479	11	101522	103544	Fkh1-only
480	11	128962	131342	Fkh1-only
481	11	154542	156157	Fkh1-only
482	11	168158	169358	Fkh1-only
483	11	179958	180662	Fkh1-only
484	11	184400	186682	Fkh1-only
485	11	204230	205605	Fkh1-only
486	11	212921	213768	Fkh1-only
487	11	216486	217331	Fkh1-only
488	11	224569	226525	Fkh1-only
489	11	233644	234156	Fkh1-only
490	11	245369	246048	Fkh1-only
491	11	269862	270974	Fkh1-only
492	11	285670	286363	Fkh1-only
493	11	309308	310910	Fkh1-only
494	11	357050	358158	Fkh1-only
495	11	384848	385958	Fkh1-only
496	11	388091	389282	Fkh1-only
497	11	430074	430602	Fkh1-only
498	11	435851	436937	Fkh1-only
499	11	460182	461370	Fkh1-only
500	11	467222	468350	Fkh1-only
501	11	477172	478294	Fkh1-only
502	11	493674	495020	Fkh1-only
503	11	499184	499788	Fkh1-only
504	11	505651	506686	Fkh1-only
505	11	511010	512018	Fkh1-only
506	11	523488	524162	Fkh1-only
507	11	546674	548970	Fkh1-only
508	11	553921	554586	Fkh1-only
509	11	555798	556454	Fkh1-only
510	11	575692	576288	Fkh1-only
511	11	580261	580860	Fkh1-only
512	11	589216	589896	Fkh1-only
513	11	590906	592435	Fkh1-only
514	11	625556	626856	Fkh1-only
515	11	638308	639492	Fkh1-only
516	11	652268	653544	Fkh1-only
517	11	664845	665486	Fkh1-only
518	12	35168	35750	Fkh1-only
519	12	39790	41352	Fkh1-only
520	12	64990	65514	Fkh1-only
521	12	68056	68814	Fkh1-only
522	12	78042	79043	Fkh1-only
523	12	100174	101622	Fkh1-only
524	12	131499	132266	Fkh1-only
525	12	135905	136927	Fkh1-only
526	12	140592	141423	Fkh1-only
527	12	146526	148570	Fkh1-only
528	12	163558	164147	Fkh1-only
529	12	168578	169660	Fkh1-only
530	12	178546	180093	Fkh1-only
531	12	184930	185440	Fkh1-only
532	12	210202	210946	Fkh1-only
533	12	211892	213608	Fkh1-only
534	12	286331	286924	Fkh1-only
535	12	301656	302416	Fkh1-only
536	12	306240	307282	Fkh1-only
537	12	315866	316622	Fkh1-only
538	12	321220	323599	Fkh1-only
539	12	339404	340258	Fkh1-only
540	12	345858	346798	Fkh1-only
541	12	382411	383089	Fkh1-only
542	12	392447	393128	Fkh1-only
543	12	410034	411460	Fkh1-only
544	12	444040	445230	Fkh1-only
545	12	498956	499756	Fkh1-only
546	12	541244	542092	Fkh1-only
547	12	548550	549160	Fkh1-only
548	12	553318	554854	Fkh1-only
549	12	561390	562658	Fkh1-only
550	12	635475	636062	Fkh1-only
551	12	641194	642810	Fkh1-only
552	12	679702	680830	Fkh1-only
553	12	703794	704379	Fkh1-only
554	12	714584	715260	Fkh1-only
555	12	720466	721290	Fkh1-only
556	12	734684	735968	Fkh1-only
557	12	747362	748218	Fkh1-only
558	12	765796	766753	Fkh1-only
559	12	811186	812196	Fkh1-only
560	12	814848	816112	Fkh1-only
561	12	845583	846519	Fkh1-only
562	12	860818	861574	Fkh1-only
563	12	866612	867540	Fkh1-only
564	12	873656	874242	Fkh1-only
565	12	877176	878528	Fkh1-only
566	12	881236	882170	Fkh1-only
567	12	884738	885504	Fkh1-only
568	12	914734	915336	Fkh1-only
569	12	940236	941163	Fkh1-only
570	12	965950	966695	Fkh1-only
571	12	982382	983064	Fkh1-only
572	12	988058	988744	Fkh1-only
573	12	1023659	1024253	Fkh1-only
574	12	1031329	1032608	Fkh1-only
575	12	1053197	1054003	Fkh1-only
576	13	13802	14414	Fkh1-only
577	13	29561	30756	Fkh1-only
578	13	31423	32204	Fkh1-only
579	13	43344	44270	Fkh1-only
580	13	58657	59246	Fkh1-only
581	13	62147	63246	Fkh1-only
582	13	69780	70368	Fkh1-only
583	13	93786	95308	Fkh1-only
584	13	115734	116586	Fkh1-only
585	13	128866	130314	Fkh1-only
586	13	137080	138288	Fkh1-only
587	13	139628	140984	Fkh1-only
588	13	160993	161512	Fkh1-only
589	13	204486	205610	Fkh1-only
590	13	230448	231314	Fkh1-only
591	13	251976	252764	Fkh1-only
592	13	258717	259329	Fkh1-only
593	13	261442	262060	Fkh1-only
594	13	262380	263337	Fkh1-only
595	13	280010	280614	Fkh1-only
596	13	284582	285108	Fkh1-only
597	13	302374	303126	Fkh1-only
598	13	308478	310190	Fkh1-only
599	13	322419	324029	Fkh1-only
600	13	343343	344090	Fkh1-only
601	13	350296	350800	Fkh1-only
602	13	386804	387900	Fkh1-only
603	13	399035	399970	Fkh1-only
604	13	410862	411966	Fkh1-only
605	13	424129	425582	Fkh1-only
606	13	431780	433102	Fkh1-only
607	13	438539	439886	Fkh1-only
608	13	460452	461407	Fkh1-only
609	13	480131	480962	Fkh1-only
610	13	482921	483957	Fkh1-only
611	13	494091	494853	Fkh1-only
612	13	512503	513364	Fkh1-only
613	13	523205	524144	Fkh1-only
614	13	539448	541399	Fkh1-only
615	13	544890	545500	Fkh1-only
616	13	581804	583508	Fkh1-only
617	13	610923	611850	Fkh1-only
618	13	642378	642966	Fkh1-only
619	13	645015	645614	Fkh1-only
620	13	648096	648782	Fkh1-only
621	13	658607	660560	Fkh1-only
622	13	688420	689442	Fkh1-only
623	13	706652	707652	Fkh1-only
624	13	714638	715992	Fkh1-only
625	13	772954	776358	Fkh1-only
626	13	794702	795906	Fkh1-only
627	13	802121	802794	Fkh1-only
628	13	809180	809767	Fkh1-only
629	13	814616	815808	Fkh1-only
630	13	847612	848395	Fkh1-only
631	13	851364	852990	Fkh1-only
632	13	864490	866359	Fkh1-only
633	13	896490	898704	Fkh1-only
634	14	19768	20294	Fkh1-only
635	14	22576	24446	Fkh1-only
636	14	33632	35413	Fkh1-only
637	14	37380	37889	Fkh1-only
638	14	38908	39928	Fkh1-only
639	14	41703	42400	Fkh1-only
640	14	44185	45711	Fkh1-only
641	14	66060	66582	Fkh1-only
642	14	87561	90294	Fkh1-only
643	14	104588	105628	Fkh1-only
644	14	168959	169881	Fkh1-only
645	14	174046	174804	Fkh1-only
646	14	195876	196574	Fkh1-only
647	14	217906	218430	Fkh1-only
648	14	229990	230647	Fkh1-only
649	14	234556	235156	Fkh1-only
650	14	237022	238482	Fkh1-only
651	14	239834	242292	Fkh1-only
652	14	246896	247580	Fkh1-only
653	14	269372	270330	Fkh1-only
654	14	281120	283382	Fkh1-only
655	14	306402	308108	Fkh1-only
656	14	309477	311246	Fkh1-only
657	14	322912	324264	Fkh1-only
658	14	329352	330138	Fkh1-only
659	14	349240	350076	Fkh1-only
660	14	351620	352638	Fkh1-only
661	14	365538	367390	Fkh1-only
662	14	372314	374185	Fkh1-only
663	14	386694	387359	Fkh1-only
664	14	415373	416122	Fkh1-only
665	14	424405	425001	Fkh1-only
666	14	436633	437820	Fkh1-only
667	14	439537	440118	Fkh1-only
668	14	448562	450520	Fkh1-only
669	14	451614	452806	Fkh1-only
670	14	462174	462936	Fkh1-only
671	14	490898	491902	Fkh1-only
672	14	512236	512916	Fkh1-only
673	14	515202	518264	Fkh1-only
674	14	529386	530314	Fkh1-only
675	14	544768	548384	Fkh1-only
676	14	558692	559639	Fkh1-only
677	14	597416	598283	Fkh1-only
678	14	608998	609772	Fkh1-only
679	14	624466	625914	Fkh1-only
680	14	654808	655570	Fkh1-only
681	14	691646	692398	Fkh1-only
682	14	694023	694868	Fkh1-only
683	14	706604	708460	Fkh1-only
684	14	723155	723814	Fkh1-only
685	15	210	956	Fkh1-only
686	15	9734	10998	Fkh1-only
687	15	19202	20370	Fkh1-only
688	15	24336	25390	Fkh1-only
689	15	31340	32286	Fkh1-only
690	15	32958	33560	Fkh1-only
691	15	55172	56038	Fkh1-only
692	15	79503	80034	Fkh1-only
693	15	85212	85964	Fkh1-only
694	15	103532	104898	Fkh1-only
695	15	124894	125898	Fkh1-only
696	15	176562	177328	Fkh1-only
697	15	184540	185646	Fkh1-only
698	15	209882	210906	Fkh1-only
699	15	229994	230677	Fkh1-only
700	15	238596	239348	Fkh1-only
701	15	242762	243864	Fkh1-only
702	15	251270	251932	Fkh1-only
703	15	266970	268772	Fkh1-only
704	15	276809	278422	Fkh1-only
705	15	301029	302226	Fkh1-only
706	15	302399	303146	Fkh1-only
707	15	309120	310374	Fkh1-only
708	15	312088	313091	Fkh1-only
709	15	332878	334068	Fkh1-only
710	15	342325	343938	Fkh1-only
711	15	360653	361994	Fkh1-only
712	15	375180	375946	Fkh1-only
713	15	380283	380964	Fkh1-only
714	15	385371	387248	Fkh1-only
715	15	398370	398988	Fkh1-only
716	15	413089	414858	Fkh1-only
717	15	417580	418344	Fkh1-only
718	15	443084	443926	Fkh1-only
719	15	447950	448520	Fkh1-only
720	15	457436	458796	Fkh1-only
721	15	462186	463103	Fkh1-only
722	15	471614	472692	Fkh1-only
723	15	504778	505526	Fkh1-only
724	15	511056	513192	Fkh1-only
725	15	513870	514986	Fkh1-only
726	15	515648	518388	Fkh1-only
727	15	529766	530625	Fkh1-only
728	15	565482	566418	Fkh1-only
729	15	618488	619342	Fkh1-only
730	15	622680	624548	Fkh1-only
731	15	631844	632438	Fkh1-only
732	15	642379	642988	Fkh1-only
733	15	646472	647220	Fkh1-only
734	15	654114	655227	Fkh1-only
735	15	660408	664568	Fkh1-only
736	15	666994	667613	Fkh1-only
737	15	672692	673468	Fkh1-only
738	15	683052	684751	Fkh1-only
739	15	685026	685955	Fkh1-only
740	15	691904	692408	Fkh1-only
741	15	712126	713318	Fkh1-only
742	15	723875	724477	Fkh1-only
743	15	725216	725900	Fkh1-only
744	15	741394	743084	Fkh1-only
745	15	743590	744780	Fkh1-only
746	15	748510	749794	Fkh1-only
747	15	773692	776320	Fkh1-only
748	15	784028	785836	Fkh1-only
749	15	789388	790512	Fkh1-only
750	15	791694	792296	Fkh1-only
751	15	794659	795944	Fkh1-only
752	15	803240	803848	Fkh1-only
753	15	804431	805722	Fkh1-only
754	15	824939	826621	Fkh1-only
755	15	827814	829014	Fkh1-only
756	15	834028	834777	Fkh1-only
757	15	847380	848732	Fkh1-only
758	15	891256	892895	Fkh1-only
759	15	898498	899418	Fkh1-only
760	15	911938	913472	Fkh1-only
761	15	914836	915597	Fkh1-only
762	15	924936	925968	Fkh1-only
763	15	959730	960900	Fkh1-only
764	15	1009381	1010299	Fkh1-only
765	15	1036202	1037229	Fkh1-only
766	15	1040546	1041156	Fkh1-only
767	15	1047778	1048300	Fkh1-only
768	16	21652	22337	Fkh1-only
769	16	24042	24722	Fkh1-only
770	16	42955	43890	Fkh1-only
771	16	86412	88634	Fkh1-only
772	16	96290	96964	Fkh1-only
773	16	98419	99378	Fkh1-only
774	16	105406	106498	Fkh1-only
775	16	135754	137272	Fkh1-only
776	16	138364	139272	Fkh1-only
777	16	155787	156447	Fkh1-only
778	16	159672	160533	Fkh1-only
779	16	198546	200258	Fkh1-only
780	16	202708	203906	Fkh1-only
781	16	225425	226102	Fkh1-only
782	16	242327	243446	Fkh1-only
783	16	264284	265114	Fkh1-only
784	16	288526	291424	Fkh1-only
785	16	300678	301600	Fkh1-only
786	16	309094	310268	Fkh1-only
787	16	315626	316402	Fkh1-only
788	16	372596	373866	Fkh1-only
789	16	384280	385201	Fkh1-only
790	16	411231	412226	Fkh1-only
791	16	417409	418852	Fkh1-only
792	16	444722	446518	Fkh1-only
793	16	451271	451880	Fkh1-only
794	16	485404	486508	Fkh1-only
795	16	520430	521278	Fkh1-only
796	16	564734	565654	Fkh1-only
797	16	566846	568546	Fkh1-only
798	16	572233	573358	Fkh1-only
799	16	582140	582823	Fkh1-only
800	16	588150	589278	Fkh1-only
801	16	591238	592091	Fkh1-only
802	16	607926	608704	Fkh1-only
803	16	611597	612190	Fkh1-only
804	16	631091	631845	Fkh1-only
805	16	648000	648848	Fkh1-only
806	16	649698	650749	Fkh1-only
807	16	655937	657298	Fkh1-only
808	16	671992	673606	Fkh1-only
809	16	677090	678449	Fkh1-only
810	16	689492	690182	Fkh1-only
811	16	719451	720836	Fkh1-only
812	16	735906	737338	Fkh1-only
813	16	739468	740226	Fkh1-only
814	16	741585	742798	Fkh1-only
815	16	752076	753448	Fkh1-only
816	16	781392	782562	Fkh1-only
817	16	803640	804588	Fkh1-only
818	16	813126	813626	Fkh1-only
819	16	814732	815328	Fkh1-only
820	16	833399	834060	Fkh1-only
821	16	842242	843332	Fkh1-only
822	16	868430	869116	Fkh1-only
823	16	874543	876158	Fkh1-only
824	16	919666	921378	Fkh1-only
825	16	932758	933592	Fkh1-only
826	16	934636	935376	Fkh1-only
827	16	937010	937940	Fkh1-only
828	16	941932	942656	Fkh1-only
1	1	76274	77716	Fkh2-only
2	1	92362	92872	Fkh2-only
3	1	105782	106956	Fkh2-only
4	1	171594	172112	Fkh2-only
5	1	181110	181920	Fkh2-only
6	1	182090	182600	Fkh2-only
7	1	190666	191196	Fkh2-only
8	2	36234	37226	Fkh2-only
9	2	81070	84526	Fkh2-only
10	2	158970	160504	Fkh2-only
11	2	168768	169581	Fkh2-only
12	2	193036	193900	Fkh2-only
13	2	301230	301735	Fkh2-only
14	2	309818	310648	Fkh2-only
15	2	311078	312282	Fkh2-only
16	2	326317	327024	Fkh2-only
17	2	333462	334139	Fkh2-only
18	2	347258	347858	Fkh2-only
19	2	423118	423618	Fkh2-only
20	2	443852	444874	Fkh2-only
21	2	591704	593156	Fkh2-only
22	2	602416	603008	Fkh2-only
23	2	604814	605968	Fkh2-only
24	2	606674	607260	Fkh2-only
25	2	612433	614154	Fkh2-only
26	2	625096	625866	Fkh2-only
27	2	667560	668077	Fkh2-only
28	2	694506	695021	Fkh2-only
29	2	717086	718119	Fkh2-only
30	3	16803	17312	Fkh2-only
31	3	40040	41054	Fkh2-only
32	3	56691	57520	Fkh2-only
33	3	58708	59566	Fkh2-only
34	3	78096	79379	Fkh2-only
35	3	90784	91478	Fkh2-only
36	3	177016	178684	Fkh2-only
37	3	213848	214514	Fkh2-only
38	3	224217	224897	Fkh2-only
39	3	253748	254507	Fkh2-only
40	4	43769	44286	Fkh2-only
41	4	132610	133298	Fkh2-only
42	4	176480	177082	Fkh2-only
43	4	221234	221873	Fkh2-only
44	4	229974	230912	Fkh2-only
45	4	307917	308424	Fkh2-only
46	4	309146	310082	Fkh2-only
47	4	322586	323099	Fkh2-only
48	4	331735	333010	Fkh2-only
49	4	358410	358938	Fkh2-only
50	4	410050	410710	Fkh2-only
51	4	433522	434092	Fkh2-only
52	4	437107	437998	Fkh2-only
53	4	449234	450152	Fkh2-only
54	4	464950	465712	Fkh2-only
55	4	476125	476658	Fkh2-only
56	4	491594	492236	Fkh2-only
57	4	538626	539216	Fkh2-only
58	4	543794	544492	Fkh2-only
59	4	568784	569374	Fkh2-only
60	4	579436	580608	Fkh2-only
61	4	667475	668709	Fkh2-only
62	4	752646	753309	Fkh2-only
63	4	811802	812379	Fkh2-only
64	4	927173	928030	Fkh2-only
65	4	980599	981112	Fkh2-only
66	4	1150634	1151356	Fkh2-only
67	4	1243220	1245992	Fkh2-only
68	4	1251174	1251858	Fkh2-only
69	4	1352103	1352604	Fkh2-only
70	4	1360618	1361236	Fkh2-only
71	4	1410176	1410766	Fkh2-only
72	5	40516	41114	Fkh2-only
73	5	107260	108086	Fkh2-only
74	5	156012	156518	Fkh2-only
75	5	194092	196658	Fkh2-only
76	5	222290	225290	Fkh2-only
77	5	342372	342882	Fkh2-only
78	5	430908	431491	Fkh2-only
79	6	43044	44734	Fkh2-only
80	6	63981	65253	Fkh2-only
81	6	89650	90562	Fkh2-only
82	6	101314	101819	Fkh2-only
83	6	157652	158361	Fkh2-only
84	6	161796	162626	Fkh2-only
85	6	255738	256316	Fkh2-only
86	6	263204	264324	Fkh2-only
87	7	10160	11238	Fkh2-only
88	7	17549	18475	Fkh2-only
89	7	115232	115754	Fkh2-only
90	7	123776	124290	Fkh2-only
91	7	147749	149550	Fkh2-only
92	7	205516	206660	Fkh2-only
93	7	307546	308562	Fkh2-only
94	7	325888	326575	Fkh2-only
95	7	328063	328746	Fkh2-only
96	7	364107	366662	Fkh2-only
97	7	384320	385180	Fkh2-only
98	7	423070	423643	Fkh2-only
99	7	437398	438278	Fkh2-only
100	7	439148	440084	Fkh2-only
101	7	440590	441142	Fkh2-only
102	7	452522	453132	Fkh2-only
103	7	471970	472728	Fkh2-only
104	7	531356	532054	Fkh2-only
105	7	534042	534650	Fkh2-only
106	7	541684	542362	Fkh2-only
107	7	544148	545677	Fkh2-only
108	7	567774	568520	Fkh2-only
109	7	726726	728042	Fkh2-only
110	7	734952	736905	Fkh2-only
111	7	738968	740904	Fkh2-only
112	7	779434	780092	Fkh2-only
113	7	786899	788470	Fkh2-only
114	7	848354	849196	Fkh2-only
115	7	858535	859306	Fkh2-only
116	7	921216	922001	Fkh2-only
117	7	930668	931384	Fkh2-only
118	7	956244	957193	Fkh2-only
119	7	1003954	1004458	Fkh2-only
120	7	1048744	1049433	Fkh2-only
121	8	74314	75158	Fkh2-only
122	8	75338	76186	Fkh2-only
123	8	126042	127660	Fkh2-only
124	8	132764	133436	Fkh2-only
125	8	133676	134490	Fkh2-only
126	8	143754	144949	Fkh2-only
127	8	150223	151668	Fkh2-only
128	8	210342	211008	Fkh2-only
129	8	237530	238208	Fkh2-only
130	8	361994	363338	Fkh2-only
131	8	381245	383293	Fkh2-only
132	8	388476	389165	Fkh2-only
133	8	396472	396995	Fkh2-only
134	8	455032	456140	Fkh2-only
135	8	484886	486334	Fkh2-only
136	8	503926	504461	Fkh2-only
137	8	505010	505718	Fkh2-only
138	9	68448	69752	Fkh2-only
139	9	183038	183894	Fkh2-only
140	9	217876	218900	Fkh2-only
141	9	248386	249258	Fkh2-only
142	9	259798	260378	Fkh2-only
143	9	267086	267600	Fkh2-only
144	9	316798	318296	Fkh2-only
145	9	336028	336786	Fkh2-only
146	9	380359	380927	Fkh2-only
147	9	388143	389478	Fkh2-only
148	10	31498	32408	Fkh2-only
149	10	171170	171758	Fkh2-only
150	10	210578	211540	Fkh2-only
151	10	316376	317049	Fkh2-only
152	10	338662	340261	Fkh2-only
153	10	348768	349538	Fkh2-only
154	10	354026	356033	Fkh2-only
155	10	411822	413802	Fkh2-only
156	10	521270	522018	Fkh2-only
157	10	522708	523211	Fkh2-only
158	10	537888	538859	Fkh2-only
159	10	572374	572968	Fkh2-only
160	10	608768	609353	Fkh2-only
161	10	622510	623206	Fkh2-only
162	10	700674	701678	Fkh2-only
163	10	705232	706244	Fkh2-only
164	11	15710	16304	Fkh2-only
165	11	36348	36967	Fkh2-only
166	11	45049	45823	Fkh2-only
167	11	108840	110346	Fkh2-only
168	11	170970	171552	Fkh2-only
169	11	219379	219892	Fkh2-only
170	11	337246	338770	Fkh2-only
171	11	354743	355417	Fkh2-only
172	11	407900	408488	Fkh2-only
173	11	431103	432532	Fkh2-only
174	11	489323	490941	Fkh2-only
175	11	557333	557858	Fkh2-only
176	11	578326	579135	Fkh2-only
177	11	612760	613458	Fkh2-only
178	12	83630	84734	Fkh2-only
179	12	97221	98220	Fkh2-only
180	12	109122	109728	Fkh2-only
181	12	125194	125794	Fkh2-only
182	12	150625	151396	Fkh2-only
183	12	242836	243481	Fkh2-only
184	12	254027	254958	Fkh2-only
185	12	280565	284110	Fkh2-only
186	12	296306	296818	Fkh2-only
187	12	300306	301071	Fkh2-only
188	12	348064	348830	Fkh2-only
189	12	365872	366911	Fkh2-only
190	12	388192	388778	Fkh2-only
191	12	423642	424302	Fkh2-only
192	12	445462	447514	Fkh2-only
193	12	589006	589620	Fkh2-only
194	12	605096	605628	Fkh2-only
195	12	704379	704886	Fkh2-only
196	12	730245	731150	Fkh2-only
197	12	780924	781617	Fkh2-only
198	12	784069	784712	Fkh2-only
199	12	805572	807098	Fkh2-only
200	12	823105	823638	Fkh2-only
201	12	856876	857604	Fkh2-only
202	12	875476	876146	Fkh2-only
203	12	898936	899599	Fkh2-only
204	12	930880	931554	Fkh2-only
205	12	951202	953428	Fkh2-only
206	12	962760	963548	Fkh2-only
207	12	1013186	1013706	Fkh2-only
208	13	19322	20438	Fkh2-only
209	13	55417	56018	Fkh2-only
210	13	67744	68336	Fkh2-only
211	13	219710	220392	Fkh2-only
212	13	267912	268616	Fkh2-only
213	13	269460	271249	Fkh2-only
214	13	320903	321482	Fkh2-only
215	13	334901	335421	Fkh2-only
216	13	388236	389434	Fkh2-only
217	13	472646	473228	Fkh2-only
218	13	510644	511386	Fkh2-only
219	13	550006	551220	Fkh2-only
220	13	756932	757550	Fkh2-only
221	13	759911	760504	Fkh2-only
222	13	767914	768521	Fkh2-only
223	13	797950	798480	Fkh2-only
224	13	889498	891816	Fkh2-only
225	14	56089	56598	Fkh2-only
226	14	102527	103216	Fkh2-only
227	14	139864	140460	Fkh2-only
228	14	166984	168167	Fkh2-only
229	14	196896	197592	Fkh2-only
230	14	198363	199214	Fkh2-only
231	14	374864	375374	Fkh2-only
232	14	493707	494331	Fkh2-only
233	14	618278	620804	Fkh2-only
234	14	743694	744206	Fkh2-only
235	14	746354	746940	Fkh2-only
236	14	754415	754995	Fkh2-only
237	15	60186	61203	Fkh2-only
238	15	200386	201730	Fkh2-only
239	15	226680	227698	Fkh2-only
240	15	234340	235016	Fkh2-only
241	15	252962	254992	Fkh2-only
242	15	274212	274864	Fkh2-only
243	15	300524	301029	Fkh2-only
244	15	339844	341064	Fkh2-only
245	15	377892	378652	Fkh2-only
246	15	391254	391760	Fkh2-only
247	15	409866	410616	Fkh2-only
248	15	410890	411796	Fkh2-only
249	15	438562	439160	Fkh2-only
250	15	479933	481884	Fkh2-only
251	15	490248	490996	Fkh2-only
252	15	594204	594824	Fkh2-only
253	15	677824	679140	Fkh2-only
254	15	710028	710854	Fkh2-only
255	15	720032	721136	Fkh2-only
256	15	758796	759492	Fkh2-only
257	15	761098	761853	Fkh2-only
258	15	876981	877832	Fkh2-only
259	15	1004064	1005222	Fkh2-only
260	15	1017648	1018754	Fkh2-only
261	15	1041232	1043521	Fkh2-only
262	16	132842	133548	Fkh2-only
263	16	173470	174078	Fkh2-only
264	16	209670	210360	Fkh2-only
265	16	227706	228664	Fkh2-only
266	16	247348	248472	Fkh2-only
267	16	282664	283430	Fkh2-only
268	16	296777	297544	Fkh2-only
269	16	351160	352114	Fkh2-only
270	16	377337	378088	Fkh2-only
271	16	481186	482123	Fkh2-only
272	16	498072	498896	Fkh2-only
273	16	555704	556389	Fkh2-only
274	16	644758	646200	Fkh2-only
275	16	654064	655062	Fkh2-only
276	16	665352	666110	Fkh2-only
277	16	700540	702208	Fkh2-only
278	16	731644	732166	Fkh2-only
279	16	743882	744668	Fkh2-only
280	16	773321	773917	Fkh2-only
281	16	775356	776041	Fkh2-only
282	16	786221	787152	Fkh2-only
283	16	821567	822586	Fkh2-only
284	16	822994	824340	Fkh2-only
285	16	900520	901390	Fkh2-only
1	1	28440	29804	Fkh1and2
2	1	44528	46332	Fkh1and2
3	1	68272	74232	Fkh1and2
4	1	138596	139730	Fkh1and2
5	1	141172	143804	Fkh1and2
6	2	9418	10160	Fkh1and2
7	2	39811	41759	Fkh1and2
8	2	45175	47304	Fkh1and2
9	2	62508	64040	Fkh1and2
10	2	87678	90079	Fkh1and2
11	2	135474	136666	Fkh1and2
12	2	141200	142646	Fkh1and2
13	2	162787	166360	Fkh1and2
14	2	197045	198964	Fkh1and2
15	2	234471	237252	Fkh1and2
16	2	237334	239592	Fkh1and2
17	2	253610	258016	Fkh1and2
18	2	336119	339000	Fkh1and2
19	2	350150	351330	Fkh1and2
20	2	373104	376772	Fkh1and2
21	2	378460	379322	Fkh1and2
22	2	405616	409166	Fkh1and2
23	2	413938	415666	Fkh1and2
24	2	425730	431670	Fkh1and2
25	2	448424	451330	Fkh1and2
26	2	452350	455312	Fkh1and2
27	2	476536	479434	Fkh1and2
28	2	503936	505322	Fkh1and2
29	2	514747	516360	Fkh1and2
30	2	554258	557232	Fkh1and2
31	2	562957	566016	Fkh1and2
32	2	615924	616706	Fkh1and2
33	2	642100	643926	Fkh1and2
34	2	661060	662980	Fkh1and2
35	2	679790	683459	Fkh1and2
36	2	768014	770478	Fkh1and2
37	2	781910	784106	Fkh1and2
38	3	1256	4508	Fkh1and2
39	3	27510	31788	Fkh1and2
40	3	48876	51208	Fkh1and2
41	3	64744	68486	Fkh1and2
42	3	76056	78006	Fkh1and2
43	3	82338	83222	Fkh1and2
44	3	95456	96998	Fkh1and2
45	3	103800	105486	Fkh1and2
46	3	106870	108546	Fkh1and2
47	3	119347	125544	Fkh1and2
48	3	127168	128511	Fkh1and2
49	3	136921	139389	Fkh1and2
50	3	141876	143074	Fkh1and2
51	3	162353	164710	Fkh1and2
52	3	167871	168590	Fkh1and2
53	3	193957	195504	Fkh1and2
54	3	227374	229410	Fkh1and2
55	3	238166	240721	Fkh1and2
56	3	246860	250153	Fkh1and2
57	3	262000	265312	Fkh1and2
58	3	292200	296214	Fkh1and2
59	4	73570	75086	Fkh1and2
60	4	83158	84366	Fkh1and2
61	4	98433	99374	Fkh1and2
62	4	103446	104816	Fkh1and2
63	4	129307	130758	Fkh1and2
64	4	145788	147466	Fkh1and2
65	4	181154	182008	Fkh1and2
66	4	214670	219104	Fkh1and2
67	4	226788	227708	Fkh1and2
68	4	242476	243920	Fkh1and2
69	4	328222	331544	Fkh1and2
70	4	339985	341679	Fkh1and2
71	4	365982	366986	Fkh1and2
72	4	368614	369550	Fkh1and2
73	4	371268	372372	Fkh1and2
74	4	385408	387726	Fkh1and2
75	4	427376	429336	Fkh1and2
76	4	488134	489828	Fkh1and2
77	4	506968	509681	Fkh1and2
78	4	519648	523016	Fkh1and2
79	4	525317	527522	Fkh1and2
80	4	541010	542529	Fkh1and2
81	4	550644	551775	Fkh1and2
82	4	555086	557038	Fkh1and2
83	4	599149	602314	Fkh1and2
84	4	616442	617706	Fkh1and2
85	4	619332	620377	Fkh1and2
86	4	628974	629750	Fkh1and2
87	4	652372	653792	Fkh1and2
88	4	720484	723362	Fkh1and2
89	4	750426	751715	Fkh1and2
90	4	766897	771584	Fkh1and2
91	4	835088	837880	Fkh1and2
92	4	870206	871816	Fkh1and2
93	4	913594	917254	Fkh1and2
94	4	928642	931108	Fkh1and2
95	4	937982	938674	Fkh1and2
96	4	946291	946810	Fkh1and2
97	4	975570	977526	Fkh1and2
98	4	992640	993476	Fkh1and2
99	4	994320	997409	Fkh1and2
100	4	1016276	1017716	Fkh1and2
101	4	1055194	1057086	Fkh1and2
102	4	1075009	1075873	Fkh1and2
103	4	1079930	1081031	Fkh1and2
104	4	1086770	1088000	Fkh1and2
105	4	1094680	1095690	Fkh1and2
106	4	1115894	1117753	Fkh1and2
107	4	1153980	1157200	Fkh1and2
108	4	1164258	1166742	Fkh1and2
109	4	1174556	1176648	Fkh1and2
110	4	1200963	1202666	Fkh1and2
111	4	1228736	1229942	Fkh1and2
112	4	1235888	1238936	Fkh1and2
113	4	1256267	1257544	Fkh1and2
114	4	1269866	1270986	Fkh1and2
115	4	1273116	1274622	Fkh1and2
116	4	1287219	1289256	Fkh1and2
117	4	1293071	1294002	Fkh1and2
118	4	1300983	1302678	Fkh1and2
119	4	1305330	1306476	Fkh1and2
120	4	1324384	1325668	Fkh1and2
121	4	1328733	1330850	Fkh1and2
122	4	1361647	1363274	Fkh1and2
123	4	1401418	1403562	Fkh1and2
124	4	1428036	1431450	Fkh1and2
125	4	1450004	1452106	Fkh1and2
126	4	1452724	1455082	Fkh1and2
127	4	1460875	1462243	Fkh1and2
128	4	1488387	1491115	Fkh1and2
129	5	9706	11505	Fkh1and2
130	5	38822	40252	Fkh1and2
131	5	51070	53648	Fkh1and2
132	5	58756	60290	Fkh1and2
133	5	60976	62086	Fkh1and2
134	5	66570	70376	Fkh1and2
135	5	76938	79984	Fkh1and2
136	5	84158	87258	Fkh1and2
137	5	93056	94820	Fkh1and2
138	5	99935	101384	Fkh1and2
139	5	115824	119070	Fkh1and2
140	5	122024	125166	Fkh1and2
141	5	130366	131426	Fkh1and2
142	5	138480	141968	Fkh1and2
143	5	151074	154996	Fkh1and2
144	5	166792	168164	Fkh1and2
145	5	176653	177512	Fkh1and2
146	5	248114	251808	Fkh1and2
147	5	256050	258140	Fkh1and2
148	5	259404	261114	Fkh1and2
149	5	296970	299861	Fkh1and2
150	5	311216	312430	Fkh1and2
151	5	335046	336570	Fkh1and2
152	5	348824	350190	Fkh1and2
153	5	396267	398084	Fkh1and2
154	5	408535	410654	Fkh1and2
155	5	422542	425280	Fkh1and2
156	5	432484	435920	Fkh1and2
157	5	441308	443367	Fkh1and2
158	5	462032	463378	Fkh1and2
159	5	469014	470112	Fkh1and2
160	5	487031	487806	Fkh1and2
161	5	490522	492422	Fkh1and2
162	5	544246	547016	Fkh1and2
163	5	550694	551795	Fkh1and2
164	6	74002	77316	Fkh1and2
165	6	82490	84441	Fkh1and2
166	6	94916	96974	Fkh1and2
167	6	136984	137824	Fkh1and2
168	6	147592	149492	Fkh1and2
169	6	152373	154254	Fkh1and2
170	6	180438	181881	Fkh1and2
171	6	182228	184967	Fkh1and2
172	6	204602	205296	Fkh1and2
173	6	219466	222144	Fkh1and2
174	6	222421	227326	Fkh1and2
175	6	234470	235665	Fkh1and2
176	6	248942	253262	Fkh1and2
177	6	269085	270080	Fkh1and2
178	7	13368	15851	Fkh1and2
179	7	34970	36934	Fkh1and2
180	7	73039	74422	Fkh1and2
181	7	110099	111222	Fkh1and2
182	7	121863	122856	Fkh1and2
183	7	130666	131452	Fkh1and2
184	7	179728	181250	Fkh1and2
185	7	226294	228385	Fkh1and2
186	7	254313	255819	Fkh1and2
187	7	271017	272566	Fkh1and2
188	7	277070	281175	Fkh1and2
189	7	287149	290526	Fkh1and2
190	7	310177	313930	Fkh1and2
191	7	322226	325568	Fkh1and2
192	7	345594	347617	Fkh1and2
193	7	399674	401600	Fkh1and2
194	7	411314	412872	Fkh1and2
195	7	453452	455246	Fkh1and2
196	7	479010	485638	Fkh1and2
197	7	496266	497521	Fkh1and2
198	7	507375	508308	Fkh1and2
199	7	554096	556925	Fkh1and2
200	7	561082	561814	Fkh1and2
201	7	575803	578090	Fkh1and2
202	7	591691	593406	Fkh1and2
203	7	596733	598344	Fkh1and2
204	7	598595	601491	Fkh1and2
205	7	609225	611888	Fkh1and2
206	7	639255	639826	Fkh1and2
207	7	661334	662622	Fkh1and2
208	7	676900	678860	Fkh1and2
209	7	700115	704234	Fkh1and2
210	7	706190	707184	Fkh1and2
211	7	714767	715854	Fkh1and2
212	7	728818	730094	Fkh1and2
213	7	761498	763798	Fkh1and2
214	7	773892	775025	Fkh1and2
215	7	794070	795018	Fkh1and2
216	7	828235	829312	Fkh1and2
217	7	856166	857851	Fkh1and2
218	7	866108	867358	Fkh1and2
219	7	877928	879149	Fkh1and2
220	7	882046	882944	Fkh1and2
221	7	883536	884574	Fkh1and2
222	7	938629	940076	Fkh1and2
223	7	949370	951995	Fkh1and2
224	7	959730	961876	Fkh1and2
225	7	973094	974795	Fkh1and2
226	7	986875	987914	Fkh1and2
227	7	989722	990721	Fkh1and2
228	7	1050714	1052996	Fkh1and2
229	7	1057170	1059212	Fkh1and2
230	7	1061070	1063289	Fkh1and2
231	8	32815	36454	Fkh1and2
232	8	47596	49130	Fkh1and2
233	8	54122	56682	Fkh1and2
234	8	62309	63138	Fkh1and2
235	8	102788	106696	Fkh1and2
236	8	115218	117078	Fkh1and2
237	8	119126	124400	Fkh1and2
238	8	145455	146304	Fkh1and2
239	8	147666	148708	Fkh1and2
240	8	172593	173602	Fkh1and2
241	8	174279	175984	Fkh1and2
242	8	205226	207189	Fkh1and2
243	8	221945	223464	Fkh1and2
244	8	291842	294687	Fkh1and2
245	8	358127	359018	Fkh1and2
246	8	400034	402599	Fkh1and2
247	8	410915	412110	Fkh1and2
248	8	450876	452912	Fkh1and2
249	8	474966	476241	Fkh1and2
250	9	25958	28864	Fkh1and2
251	9	45178	47128	Fkh1and2
252	9	96522	99503	Fkh1and2
253	9	125705	128178	Fkh1and2
254	9	128852	130050	Fkh1and2
255	9	137020	140924	Fkh1and2
256	9	174547	175386	Fkh1and2
257	9	186772	188374	Fkh1and2
258	9	197028	198292	Fkh1and2
259	9	210654	211578	Fkh1and2
260	9	231061	233394	Fkh1and2
261	9	240614	241928	Fkh1and2
262	9	369570	370995	Fkh1and2
263	9	437804	439460	Fkh1and2
264	10	58446	60626	Fkh1and2
265	10	73390	77268	Fkh1and2
266	10	90116	91865	Fkh1and2
267	10	115520	116430	Fkh1and2
268	10	119318	124543	Fkh1and2
269	10	139182	140951	Fkh1and2
270	10	156040	158586	Fkh1and2
271	10	180590	182203	Fkh1and2
272	10	190870	193428	Fkh1and2
273	10	196586	197544	Fkh1and2
274	10	204116	205908	Fkh1and2
275	10	227426	228786	Fkh1and2
276	10	233535	234850	Fkh1and2
277	10	268876	269878	Fkh1and2
278	10	279910	281790	Fkh1and2
279	10	289614	291470	Fkh1and2
280	10	293506	295656	Fkh1and2
281	10	359858	361536	Fkh1and2
282	10	377998	379004	Fkh1and2
283	10	390604	392556	Fkh1and2
284	10	395890	397314	Fkh1and2
285	10	402070	403431	Fkh1and2
286	10	414724	416468	Fkh1and2
287	10	453152	456960	Fkh1and2
288	10	463013	466852	Fkh1and2
289	10	523394	527378	Fkh1and2
290	10	531444	532507	Fkh1and2
291	10	539708	543452	Fkh1and2
292	10	576535	578406	Fkh1and2
293	10	597362	599911	Fkh1and2
294	10	617435	618350	Fkh1and2
295	10	636120	638259	Fkh1and2
296	10	647328	649478	Fkh1and2
297	10	651068	653448	Fkh1and2
298	10	662382	664496	Fkh1and2
299	10	702437	704386	Fkh1and2
300	11	21150	22090	Fkh1and2
301	11	38082	39172	Fkh1and2
302	11	67576	69526	Fkh1and2
303	11	74194	76582	Fkh1and2
304	11	83890	84822	Fkh1and2
305	11	140142	141916	Fkh1and2
306	11	146334	147298	Fkh1and2
307	11	158430	159808	Fkh1and2
308	11	161592	165872	Fkh1and2
309	11	202638	203394	Fkh1and2
310	11	229400	231356	Fkh1and2
311	11	247336	248680	Fkh1and2
312	11	257210	261018	Fkh1and2
313	11	282434	284724	Fkh1and2
314	11	302114	303174	Fkh1and2
315	11	305614	308708	Fkh1and2
316	11	312627	313572	Fkh1and2
317	11	320432	323166	Fkh1and2
318	11	333366	334906	Fkh1and2
319	11	339278	342244	Fkh1and2
320	11	359937	361302	Fkh1and2
321	11	362826	364938	Fkh1and2
322	11	369028	371142	Fkh1and2
323	11	381598	383654	Fkh1and2
324	11	392860	393692	Fkh1and2
325	11	426177	427197	Fkh1and2
326	11	427797	429312	Fkh1and2
327	11	438570	441026	Fkh1and2
328	11	462888	463658	Fkh1and2
329	11	512104	520774	Fkh1and2
330	11	550673	552216	Fkh1and2
331	11	558118	559213	Fkh1and2
332	11	559978	560914	Fkh1and2
333	11	617104	619535	Fkh1and2
334	12	47061	49081	Fkh1and2
335	12	86608	87968	Fkh1and2
336	12	90616	92909	Fkh1and2
337	12	95076	95826	Fkh1and2
338	12	157509	158682	Fkh1and2
339	12	196336	200090	Fkh1and2
340	12	201271	202713	Fkh1and2
341	12	214271	215035	Fkh1and2
342	12	230490	235978	Fkh1and2
343	12	259487	261952	Fkh1and2
344	12	262777	265084	Fkh1and2
345	12	340584	342980	Fkh1and2
346	12	368178	374660	Fkh1and2
347	12	405956	408854	Fkh1and2
348	12	426783	427544	Fkh1and2
349	12	439602	441738	Fkh1and2
350	12	447614	451403	Fkh1and2
351	12	459789	460516	Fkh1and2
352	12	506216	507578	Fkh1and2
353	12	512528	516842	Fkh1and2
354	12	522468	524150	Fkh1and2
355	12	533425	535876	Fkh1and2
356	12	602186	604078	Fkh1and2
357	12	609471	615212	Fkh1and2
358	12	627036	628854	Fkh1and2
359	12	636492	640254	Fkh1and2
360	12	656752	660413	Fkh1and2
361	12	672912	674703	Fkh1and2
362	12	687030	688124	Fkh1and2
363	12	710003	711180	Fkh1and2
364	12	712032	713482	Fkh1and2
365	12	731998	732762	Fkh1and2
366	12	793656	798110	Fkh1and2
367	12	809559	810761	Fkh1and2
368	12	818372	820493	Fkh1and2
369	12	826422	828216	Fkh1and2
370	12	832916	834692	Fkh1and2
371	12	836754	839640	Fkh1and2
372	12	870944	872196	Fkh1and2
373	12	903008	904784	Fkh1and2
374	12	909554	912191	Fkh1and2
375	12	919660	922736	Fkh1and2
376	12	949668	950782	Fkh1and2
377	12	1002170	1003808	Fkh1and2
378	12	1010044	1012768	Fkh1and2
379	12	1017563	1019738	Fkh1and2
380	12	1028682	1030840	Fkh1and2
381	13	23444	26400	Fkh1and2
382	13	90622	92410	Fkh1and2
383	13	122562	124296	Fkh1and2
384	13	131260	132417	Fkh1and2
385	13	144665	147835	Fkh1and2
386	13	158450	160326	Fkh1and2
387	13	162091	164441	Fkh1and2
388	13	168696	172100	Fkh1and2
389	13	195452	196330	Fkh1and2
390	13	209017	209940	Fkh1and2
391	13	222522	224193	Fkh1and2
392	13	225634	227143	Fkh1and2
393	13	271432	274044	Fkh1and2
394	13	285860	287644	Fkh1and2
395	13	290298	291808	Fkh1and2
396	13	296746	299054	Fkh1and2
397	13	305767	307644	Fkh1and2
398	13	346636	348008	Fkh1and2
399	13	351846	353630	Fkh1and2
400	13	362927	363828	Fkh1and2
401	13	378774	379906	Fkh1and2
402	13	407548	409572	Fkh1and2
403	13	419512	421169	Fkh1and2
404	13	449916	451962	Fkh1and2
405	13	484028	486058	Fkh1and2
406	13	498858	500896	Fkh1and2
407	13	501307	505758	Fkh1and2
408	13	533320	534682	Fkh1and2
409	13	534782	536488	Fkh1and2
410	13	554958	558374	Fkh1and2
411	13	572406	573477	Fkh1and2
412	13	584428	587140	Fkh1and2
413	13	626002	629084	Fkh1and2
414	13	632063	635317	Fkh1and2
415	13	636324	637258	Fkh1and2
416	13	650970	654774	Fkh1and2
417	13	660966	662582	Fkh1and2
418	13	669476	672360	Fkh1and2
419	13	672946	675430	Fkh1and2
420	13	695474	699216	Fkh1and2
421	13	732236	733584	Fkh1and2
422	13	747190	748390	Fkh1and2
423	13	752048	754315	Fkh1and2
424	13	858540	860480	Fkh1and2
425	13	861262	863210	Fkh1and2
426	13	879983	880998	Fkh1and2
427	13	886020	889350	Fkh1and2
428	13	901916	902931	Fkh1and2
429	13	914645	915523	Fkh1and2
430	14	61592	65298	Fkh1and2
431	14	95565	96394	Fkh1and2
432	14	106406	109280	Fkh1and2
433	14	186444	188914	Fkh1and2
434	14	217152	217830	Fkh1and2
435	14	253582	254852	Fkh1and2
436	14	300109	304114	Fkh1and2
437	14	331226	332489	Fkh1and2
438	14	335032	336416	Fkh1and2
439	14	339295	341174	Fkh1and2
440	14	399514	400628	Fkh1and2
441	14	412196	414692	Fkh1and2
442	14	417560	418326	Fkh1and2
443	14	425424	428134	Fkh1and2
444	14	442168	444397	Fkh1and2
445	14	456712	458260	Fkh1and2
446	14	497312	503726	Fkh1and2
447	14	505348	508904	Fkh1and2
448	14	531858	532522	Fkh1and2
449	14	560150	561610	Fkh1and2
450	14	568000	569960	Fkh1and2
451	14	574555	577622	Fkh1and2
452	14	585111	586951	Fkh1and2
453	14	602234	605202	Fkh1and2
454	14	628126	633334	Fkh1and2
455	14	641411	643044	Fkh1and2
456	14	660680	665172	Fkh1and2
457	14	715096	718633	Fkh1and2
458	15	82820	83846	Fkh1and2
459	15	87254	88687	Fkh1and2
460	15	91912	94852	Fkh1and2
461	15	108624	111965	Fkh1and2
462	15	113170	114642	Fkh1and2
463	15	158879	161754	Fkh1and2
464	15	167016	168814	Fkh1and2
465	15	219098	220299	Fkh1and2
466	15	227862	228890	Fkh1and2
467	15	231200	232884	Fkh1and2
468	15	259256	260266	Fkh1and2
469	15	281654	283013	Fkh1and2
470	15	287088	289542	Fkh1and2
471	15	304104	306724	Fkh1and2
472	15	338748	339497	Fkh1and2
473	15	347334	349468	Fkh1and2
474	15	353520	354462	Fkh1and2
475	15	404749	408574	Fkh1and2
476	15	423880	424634	Fkh1and2
477	15	425994	427210	Fkh1and2
478	15	434926	437630	Fkh1and2
479	15	444354	447248	Fkh1and2
480	15	463800	468469	Fkh1and2
481	15	486915	487930	Fkh1and2
482	15	493636	495584	Fkh1and2
483	15	520147	521254	Fkh1and2
484	15	571366	572628	Fkh1and2
485	15	612378	613898	Fkh1and2
486	15	648350	650620	Fkh1and2
487	15	670069	671860	Fkh1and2
488	15	769334	773171	Fkh1and2
489	15	778532	781238	Fkh1and2
490	15	796198	798754	Fkh1and2
491	15	830792	833168	Fkh1and2
492	15	836322	837494	Fkh1and2
493	15	841498	843217	Fkh1and2
494	15	853582	856062	Fkh1and2
495	15	866854	868142	Fkh1and2
496	15	873925	876236	Fkh1and2
497	15	881486	884632	Fkh1and2
498	15	906640	909466	Fkh1and2
499	15	976250	980050	Fkh1and2
500	15	986721	989610	Fkh1and2
501	15	1027598	1029450	Fkh1and2
502	16	54706	56452	Fkh1and2
503	16	71790	76546	Fkh1and2
504	16	107788	113060	Fkh1and2
505	16	113558	115264	Fkh1and2
506	16	120264	122584	Fkh1and2
507	16	153830	154850	Fkh1and2
508	16	212862	216146	Fkh1and2
509	16	258731	261306	Fkh1and2
510	16	302812	304244	Fkh1and2
511	16	327452	331542	Fkh1and2
512	16	338428	341206	Fkh1and2
513	16	404096	407828	Fkh1and2
514	16	431714	434626	Fkh1and2
515	16	435460	436351	Fkh1and2
516	16	463508	465292	Fkh1and2
517	16	491093	492700	Fkh1and2
518	16	502046	503786	Fkh1and2
519	16	514748	518220	Fkh1and2
520	16	550625	552242	Fkh1and2
521	16	559794	560450	Fkh1and2
522	16	575474	576928	Fkh1and2
523	16	585193	586897	Fkh1and2
524	16	622214	623842	Fkh1and2
525	16	638726	643842	Fkh1and2
526	16	681064	682339	Fkh1and2
527	16	692633	695541	Fkh1and2
528	16	696110	697739	Fkh1and2
529	16	768980	771599	Fkh1and2
530	16	776620	777823	Fkh1and2
531	16	794814	796342	Fkh1and2
532	16	810557	812170	Fkh1and2
533	16	817544	820012	Fkh1and2
534	16	828864	832014	Fkh1and2
535	16	840358	841216	Fkh1and2
536	16	856881	857562	Fkh1and2
537	16	859938	860786	Fkh1and2
538	16	879858	880439	Fkh1and2
539	16	898990	900184	Fkh1and2
540	16	910756	911873	Fkh1and2
541	16	926979	929129	Fkh1and2
