# Supplementary material for: Fkh1 and Fkh2 Bind Multiple Chromosomal Elements in the S. cerevisiae Genome with Distinct Specificities and Cell Cycle Dynamics
Source: PLoS One. 2014 Feb 4;9(2):e87647. doi: 10.1371/journal.pone.0087647 (PMC3913637; doi:10.1371/journal.pone.0087647)
Supplement: Table S3 — Genomic coordinates for Fkh1 and Fkh2 consensus sites. Each row gives coordinates of a single Fkh1 or Fkh2 consensus site as indicated. (CSV) [file pone.0087647.s005.csv]

Chr	Start	End	Protein
1	5377	5396	Fkh1
1	8535	8554	Fkh1
1	10534	10556	Fkh1
1	12511	12533	Fkh1
1	13190	13212	Fkh1
1	15201	15220	Fkh1
1	15642	15664	Fkh1
1	16606	16625	Fkh1
1	19110	19132	Fkh1
1	21491	21510	Fkh1
1	24694	24716	Fkh1
1	26992	27014	Fkh1
1	27938	27957	Fkh1
1	28911	28930	Fkh1
1	29853	29872	Fkh1
1	31006	31028	Fkh1
1	32153	32172	Fkh1
1	33848	33870	Fkh1
1	37623	37642	Fkh1
1	41139	41161	Fkh1
1	42195	42214	Fkh1
1	43986	44005	Fkh1
1	48192	48214	Fkh1
1	49083	49102	Fkh1
1	53639	53658	Fkh1
1	54745	54767	Fkh1
1	60310	60332	Fkh1
1	64313	64335	Fkh1
1	64950	64972	Fkh1
1	64953	64975	Fkh1
1	65306	65328	Fkh1
1	68898	68920	Fkh1
1	69976	69998	Fkh1
1	70881	70900	Fkh1
1	77406	77428	Fkh1
1	79610	79629	Fkh1
1	80174	80193	Fkh1
1	81189	81211	Fkh1
1	82599	82621	Fkh1
1	82604	82626	Fkh1
1	92636	92655	Fkh1
1	93423	93445	Fkh1
1	94931	94950	Fkh1
1	96416	96435	Fkh1
1	97030	97049	Fkh1
1	100810	100829	Fkh1
1	103486	103508	Fkh1
1	105015	105034	Fkh1
1	105607	105629	Fkh1
1	105996	106015	Fkh1
1	107181	107203	Fkh1
1	107284	107303	Fkh1
1	107887	107909	Fkh1
1	111215	111237	Fkh1
1	111691	111710	Fkh1
1	111694	111716	Fkh1
1	112101	112123	Fkh1
1	113407	113429	Fkh1
1	113495	113517	Fkh1
1	114872	114891	Fkh1
1	116932	116954	Fkh1
1	117797	117816	Fkh1
1	117979	118001	Fkh1
1	117981	118000	Fkh1
1	119541	119563	Fkh1
1	120008	120030	Fkh1
1	120169	120191	Fkh1
1	120864	120883	Fkh1
1	122469	122488	Fkh1
1	122547	122569	Fkh1
1	124005	124027	Fkh1
1	128572	128594	Fkh1
1	133186	133208	Fkh1
1	133732	133751	Fkh1
1	137283	137302	Fkh1
1	146590	146609	Fkh1
1	146642	146661	Fkh1
1	149616	149638	Fkh1
1	153719	153738	Fkh1
1	156019	156041	Fkh1
1	156022	156044	Fkh1
1	157567	157586	Fkh1
1	159946	159965	Fkh1
1	167444	167466	Fkh1
1	168597	168619	Fkh1
1	169034	169053	Fkh1
1	169465	169487	Fkh1
1	171809	171828	Fkh1
1	172830	172849	Fkh1
1	173243	173262	Fkh1
1	173954	173973	Fkh1
1	174858	174880	Fkh1
1	176422	176444	Fkh1
1	179035	179057	Fkh1
1	180022	180041	Fkh1
1	183705	183727	Fkh1
1	187898	187920	Fkh1
1	189455	189474	Fkh1
1	190907	190929	Fkh1
1	204357	204379	Fkh1
1	207189	207211	Fkh1
1	207273	207295	Fkh1
1	210496	210515	Fkh1
1	212980	213002	Fkh1
1	214274	214296	Fkh1
1	215681	215700	Fkh1
1	216622	216644	Fkh1
1	216969	216991	Fkh1
1	217068	217087	Fkh1
1	218951	218973	Fkh1
1	219106	219128	Fkh1
1	220016	220038	Fkh1
1	220673	220695	Fkh1
1	221022	221044	Fkh1
1	221679	221698	Fkh1
1	223007	223026	Fkh1
1	224643	224665	Fkh1
1	225409	225431	Fkh1
1	225806	225828	Fkh1
1	229755	229774	Fkh1
1	229785	229804	Fkh1
1	229800	229819	Fkh1
1	230037	230059	Fkh1
2	79	98	Fkh1
2	158	180	Fkh1
2	5076	5095	Fkh1
2	10734	10756	Fkh1
2	13993	14012	Fkh1
2	14296	14318	Fkh1
2	14934	14956	Fkh1
2	15737	15759	Fkh1
2	18630	18649	Fkh1
2	22556	22575	Fkh1
2	24853	24872	Fkh1
2	29427	29446	Fkh1
2	30533	30555	Fkh1
2	31336	31355	Fkh1
2	31667	31686	Fkh1
2	34298	34320	Fkh1
2	35677	35696	Fkh1
2	37759	37778	Fkh1
2	38873	38892	Fkh1
2	39560	39579	Fkh1
2	39632	39654	Fkh1
2	40677	40696	Fkh1
2	41872	41894	Fkh1
2	42182	42201	Fkh1
2	42879	42898	Fkh1
2	45795	45814	Fkh1
2	47174	47193	Fkh1
2	49047	49066	Fkh1
2	50599	50621	Fkh1
2	50607	50629	Fkh1
2	50974	50993	Fkh1
2	51591	51610	Fkh1
2	55162	55184	Fkh1
2	55424	55446	Fkh1
2	57297	57319	Fkh1
2	61725	61747	Fkh1
2	65170	65192	Fkh1
2	65413	65432	Fkh1
2	66171	66193	Fkh1
2	67137	67159	Fkh1
2	68578	68600	Fkh1
2	71233	71252	Fkh1
2	72338	72360	Fkh1
2	72344	72366	Fkh1
2	74800	74822	Fkh1
2	74863	74885	Fkh1
2	75390	75412	Fkh1
2	75393	75415	Fkh1
2	80206	80225	Fkh1
2	80540	80559	Fkh1
2	88020	88039	Fkh1
2	88871	88890	Fkh1
2	89974	89993	Fkh1
2	93753	93775	Fkh1
2	96469	96491	Fkh1
2	97773	97795	Fkh1
2	99193	99215	Fkh1
2	101531	101550	Fkh1
2	102741	102763	Fkh1
2	102781	102803	Fkh1
2	104191	104210	Fkh1
2	105343	105362	Fkh1
2	109814	109833	Fkh1
2	110059	110078	Fkh1
2	110660	110679	Fkh1
2	111403	111425	Fkh1
2	114281	114303	Fkh1
2	114564	114586	Fkh1
2	117462	117481	Fkh1
2	119179	119201	Fkh1
2	119938	119957	Fkh1
2	122190	122209	Fkh1
2	123250	123272	Fkh1
2	126611	126630	Fkh1
2	127385	127407	Fkh1
2	130014	130033	Fkh1
2	130633	130655	Fkh1
2	130655	130677	Fkh1
2	132402	132424	Fkh1
2	133469	133488	Fkh1
2	135516	135535	Fkh1
2	137684	137706	Fkh1
2	138126	138145	Fkh1
2	141057	141079	Fkh1
2	144663	144685	Fkh1
2	147085	147104	Fkh1
2	148019	148041	Fkh1
2	153345	153364	Fkh1
2	154757	154779	Fkh1
2	158477	158496	Fkh1
2	158646	158665	Fkh1
2	159977	159999	Fkh1
2	160010	160032	Fkh1
2	161355	161377	Fkh1
2	163554	163573	Fkh1
2	165381	165400	Fkh1
2	165926	165948	Fkh1
2	170766	170785	Fkh1
2	173717	173739	Fkh1
2	174900	174922	Fkh1
2	180762	180784	Fkh1
2	182732	182751	Fkh1
2	184116	184135	Fkh1
2	186668	186690	Fkh1
2	186788	186807	Fkh1
2	188734	188756	Fkh1
2	191120	191139	Fkh1
2	194065	194087	Fkh1
2	195544	195563	Fkh1
2	196333	196355	Fkh1
2	198453	198472	Fkh1
2	199026	199048	Fkh1
2	199564	199586	Fkh1
2	200729	200751	Fkh1
2	203400	203419	Fkh1
2	203784	203806	Fkh1
2	207092	207111	Fkh1
2	208388	208407	Fkh1
2	208595	208617	Fkh1
2	209268	209287	Fkh1
2	209999	210021	Fkh1
2	210433	210452	Fkh1
2	211005	211027	Fkh1
2	213444	213466	Fkh1
2	213743	213765	Fkh1
2	218314	218336	Fkh1
2	219925	219944	Fkh1
2	229689	229708	Fkh1
2	230025	230044	Fkh1
2	232983	233005	Fkh1
2	235556	235578	Fkh1
2	235859	235881	Fkh1
2	236461	236483	Fkh1
2	237042	237061	Fkh1
2	238704	238726	Fkh1
2	239299	239321	Fkh1
2	242107	242129	Fkh1
2	242344	242366	Fkh1
2	242577	242596	Fkh1
2	243075	243097	Fkh1
2	245120	245142	Fkh1
2	246837	246859	Fkh1
2	248915	248934	Fkh1
2	251666	251685	Fkh1
2	252303	252322	Fkh1
2	252412	252431	Fkh1
2	253345	253367	Fkh1
2	254162	254181	Fkh1
2	254996	255015	Fkh1
2	255039	255058	Fkh1
2	255901	255920	Fkh1
2	256333	256355	Fkh1
2	258635	258654	Fkh1
2	259310	259332	Fkh1
2	266576	266598	Fkh1
2	267311	267330	Fkh1
2	268407	268426	Fkh1
2	269415	269437	Fkh1
2	271747	271769	Fkh1
2	275013	275032	Fkh1
2	276078	276097	Fkh1
2	280028	280047	Fkh1
2	280084	280106	Fkh1
2	281917	281939	Fkh1
2	283972	283991	Fkh1
2	284123	284145	Fkh1
2	285328	285350	Fkh1
2	286145	286164	Fkh1
2	286783	286802	Fkh1
2	289985	290004	Fkh1
2	291476	291498	Fkh1
2	292654	292673	Fkh1
2	296110	296129	Fkh1
2	297519	297541	Fkh1
2	297863	297882	Fkh1
2	298077	298096	Fkh1
2	302143	302162	Fkh1
2	302755	302777	Fkh1
2	304603	304625	Fkh1
2	310017	310039	Fkh1
2	311514	311533	Fkh1
2	311675	311694	Fkh1
2	314073	314095	Fkh1
2	316922	316941	Fkh1
2	320006	320028	Fkh1
2	322560	322579	Fkh1
2	332556	332578	Fkh1
2	332557	332576	Fkh1
2	334926	334948	Fkh1
2	339822	339844	Fkh1
2	339825	339847	Fkh1
2	341387	341409	Fkh1
2	350351	350370	Fkh1
2	351352	351374	Fkh1
2	352958	352980	Fkh1
2	353194	353216	Fkh1
2	355724	355746	Fkh1
2	363095	363117	Fkh1
2	365342	365364	Fkh1
2	368493	368512	Fkh1
2	378161	378183	Fkh1
2	379101	379120	Fkh1
2	381758	381780	Fkh1
2	382394	382416	Fkh1
2	383715	383737	Fkh1
2	383904	383923	Fkh1
2	388055	388077	Fkh1
2	391265	391287	Fkh1
2	392676	392698	Fkh1
2	395701	395720	Fkh1
2	396965	396987	Fkh1
2	397861	397880	Fkh1
2	399704	399726	Fkh1
2	401046	401068	Fkh1
2	403306	403325	Fkh1
2	406851	406873	Fkh1
2	407527	407546	Fkh1
2	408034	408053	Fkh1
2	414042	414061	Fkh1
2	416374	416393	Fkh1
2	417491	417510	Fkh1
2	420239	420261	Fkh1
2	420245	420267	Fkh1
2	421617	421636	Fkh1
2	422360	422382	Fkh1
2	423361	423383	Fkh1
2	424941	424960	Fkh1
2	426548	426567	Fkh1
2	433759	433778	Fkh1
2	434726	434748	Fkh1
2	436643	436665	Fkh1
2	438356	438378	Fkh1
2	441443	441462	Fkh1
2	441918	441940	Fkh1
2	444236	444258	Fkh1
2	447206	447228	Fkh1
2	447484	447503	Fkh1
2	449365	449384	Fkh1
2	453420	453439	Fkh1
2	455115	455137	Fkh1
2	455436	455458	Fkh1
2	455658	455680	Fkh1
2	457716	457735	Fkh1
2	460670	460689	Fkh1
2	462763	462782	Fkh1
2	464084	464106	Fkh1
2	464090	464112	Fkh1
2	464360	464382	Fkh1
2	464506	464525	Fkh1
2	470238	470260	Fkh1
2	472715	472737	Fkh1
2	473836	473858	Fkh1
2	476984	477003	Fkh1
2	480429	480448	Fkh1
2	485787	485809	Fkh1
2	487022	487044	Fkh1
2	493017	493036	Fkh1
2	497334	497353	Fkh1
2	504539	504558	Fkh1
2	505389	505408	Fkh1
2	506458	506480	Fkh1
2	511356	511378	Fkh1
2	514758	514780	Fkh1
2	515471	515490	Fkh1
2	516187	516209	Fkh1
2	516807	516826	Fkh1
2	519888	519907	Fkh1
2	520147	520169	Fkh1
2	523820	523842	Fkh1
2	529029	529051	Fkh1
2	531409	531431	Fkh1
2	532305	532327	Fkh1
2	533776	533798	Fkh1
2	533978	534000	Fkh1
2	535478	535500	Fkh1
2	536321	536343	Fkh1
2	536516	536538	Fkh1
2	536644	536666	Fkh1
2	536718	536740	Fkh1
2	541093	541112	Fkh1
2	545822	545841	Fkh1
2	546756	546775	Fkh1
2	547100	547122	Fkh1
2	547628	547650	Fkh1
2	548668	548687	Fkh1
2	548749	548771	Fkh1
2	553413	553435	Fkh1
2	553494	553516	Fkh1
2	554436	554455	Fkh1
2	555912	555931	Fkh1
2	557816	557838	Fkh1
2	560133	560152	Fkh1
2	560552	560574	Fkh1
2	561261	561283	Fkh1
2	561482	561501	Fkh1
2	561703	561722	Fkh1
2	564987	565006	Fkh1
2	565493	565515	Fkh1
2	568281	568303	Fkh1
2	568672	568694	Fkh1
2	568768	568790	Fkh1
2	570458	570480	Fkh1
2	570551	570570	Fkh1
2	572248	572267	Fkh1
2	586644	586663	Fkh1
2	587736	587758	Fkh1
2	587885	587904	Fkh1
2	588328	588350	Fkh1
2	591193	591215	Fkh1
2	591214	591236	Fkh1
2	596066	596085	Fkh1
2	597615	597634	Fkh1
2	597776	597798	Fkh1
2	598549	598571	Fkh1
2	599600	599622	Fkh1
2	600651	600673	Fkh1
2	605197	605219	Fkh1
2	607862	607884	Fkh1
2	615953	615975	Fkh1
2	617594	617613	Fkh1
2	619764	619786	Fkh1
2	621674	621696	Fkh1
2	624220	624239	Fkh1
2	624257	624276	Fkh1
2	625134	625156	Fkh1
2	625135	625154	Fkh1
2	627324	627346	Fkh1
2	631328	631350	Fkh1
2	632366	632385	Fkh1
2	636539	636561	Fkh1
2	640604	640626	Fkh1
2	648124	648146	Fkh1
2	648719	648741	Fkh1
2	649895	649914	Fkh1
2	652090	652112	Fkh1
2	655217	655236	Fkh1
2	656961	656980	Fkh1
2	666898	666920	Fkh1
2	667319	667341	Fkh1
2	667564	667586	Fkh1
2	676868	676887	Fkh1
2	679873	679895	Fkh1
2	680653	680675	Fkh1
2	681274	681296	Fkh1
2	681308	681330	Fkh1
2	686179	686201	Fkh1
2	688807	688829	Fkh1
2	689789	689808	Fkh1
2	692039	692058	Fkh1
2	694636	694658	Fkh1
2	696991	697013	Fkh1
2	700749	700768	Fkh1
2	704057	704079	Fkh1
2	704081	704103	Fkh1
2	706705	706727	Fkh1
2	706839	706858	Fkh1
2	708129	708148	Fkh1
2	708567	708589	Fkh1
2	711214	711236	Fkh1
2	713670	713689	Fkh1
2	718004	718023	Fkh1
2	718448	718467	Fkh1
2	718763	718782	Fkh1
2	718842	718864	Fkh1
2	720261	720283	Fkh1
2	724010	724029	Fkh1
2	724485	724507	Fkh1
2	730684	730703	Fkh1
2	732908	732927	Fkh1
2	733260	733282	Fkh1
2	734187	734209	Fkh1
2	734483	734505	Fkh1
2	735530	735549	Fkh1
2	743655	743674	Fkh1
2	745058	745077	Fkh1
2	750465	750487	Fkh1
2	752053	752075	Fkh1
2	754351	754370	Fkh1
2	754710	754729	Fkh1
2	755220	755239	Fkh1
2	761392	761414	Fkh1
2	766343	766365	Fkh1
2	768933	768952	Fkh1
2	769182	769204	Fkh1
2	771690	771709	Fkh1
2	773743	773762	Fkh1
2	774289	774308	Fkh1
2	775031	775053	Fkh1
2	775289	775311	Fkh1
2	777357	777379	Fkh1
2	779783	779805	Fkh1
2	779876	779898	Fkh1
2	782325	782344	Fkh1
2	782414	782433	Fkh1
2	782547	782569	Fkh1
2	785775	785797	Fkh1
2	788050	788069	Fkh1
2	789771	789793	Fkh1
2	792225	792247	Fkh1
2	795811	795833	Fkh1
2	796153	796175	Fkh1
2	796390	796409	Fkh1
2	796544	796566	Fkh1
2	798530	798549	Fkh1
2	802508	802530	Fkh1
2	803594	803616	Fkh1
2	803792	803814	Fkh1
2	805870	805889	Fkh1
2	810108	810130	Fkh1
2	811348	811370	Fkh1
3	2486	2505	Fkh1
3	2653	2675	Fkh1
3	3855	3877	Fkh1
3	5202	5224	Fkh1
3	6419	6441	Fkh1
3	8901	8920	Fkh1
3	10626	10648	Fkh1
3	11468	11487	Fkh1
3	11536	11558	Fkh1
3	12636	12655	Fkh1
3	13823	13842	Fkh1
3	13906	13925	Fkh1
3	13951	13970	Fkh1
3	14543	14565	Fkh1
3	14665	14687	Fkh1
3	17206	17225	Fkh1
3	18285	18307	Fkh1
3	18857	18876	Fkh1
3	24292	24314	Fkh1
3	29081	29100	Fkh1
3	29114	29133	Fkh1
3	29331	29353	Fkh1
3	29336	29358	Fkh1
3	34164	34186	Fkh1
3	35558	35577	Fkh1
3	40405	40424	Fkh1
3	43062	43081	Fkh1
3	50364	50386	Fkh1
3	50381	50403	Fkh1
3	52355	52374	Fkh1
3	56609	56631	Fkh1
3	56610	56629	Fkh1
3	57998	58020	Fkh1
3	58252	58274	Fkh1
3	59864	59886	Fkh1
3	60916	60935	Fkh1
3	61499	61521	Fkh1
3	62700	62722	Fkh1
3	68017	68039	Fkh1
3	69268	69290	Fkh1
3	71024	71046	Fkh1
3	71389	71408	Fkh1
3	71401	71420	Fkh1
3	71597	71619	Fkh1
3	76416	76435	Fkh1
3	83426	83448	Fkh1
3	86503	86522	Fkh1
3	86834	86853	Fkh1
3	93173	93195	Fkh1
3	96097	96116	Fkh1
3	96113	96132	Fkh1
3	99025	99047	Fkh1
3	100091	100110	Fkh1
3	102883	102905	Fkh1
3	107265	107287	Fkh1
3	107793	107812	Fkh1
3	108959	108978	Fkh1
3	109940	109959	Fkh1
3	110841	110860	Fkh1
3	112053	112075	Fkh1
3	112063	112082	Fkh1
3	112106	112128	Fkh1
3	112531	112550	Fkh1
3	113942	113964	Fkh1
3	115533	115555	Fkh1
3	116163	116182	Fkh1
3	118633	118652	Fkh1
3	120345	120364	Fkh1
3	121162	121184	Fkh1
3	122569	122591	Fkh1
3	122965	122984	Fkh1
3	128179	128201	Fkh1
3	128199	128221	Fkh1
3	128614	128633	Fkh1
3	132038	132057	Fkh1
3	132470	132492	Fkh1
3	133225	133247	Fkh1
3	134186	134205	Fkh1
3	148936	148958	Fkh1
3	149809	149831	Fkh1
3	150088	150110	Fkh1
3	152870	152892	Fkh1
3	153711	153733	Fkh1
3	155604	155626	Fkh1
3	158747	158769	Fkh1
3	159874	159896	Fkh1
3	161271	161293	Fkh1
3	162889	162908	Fkh1
3	170208	170227	Fkh1
3	171967	171989	Fkh1
3	173860	173882	Fkh1
3	173863	173882	Fkh1
3	175070	175092	Fkh1
3	179926	179945	Fkh1
3	182914	182936	Fkh1
3	184532	184554	Fkh1
3	191382	191404	Fkh1
3	191842	191861	Fkh1
3	191872	191894	Fkh1
3	193502	193521	Fkh1
3	194791	194813	Fkh1
3	197896	197915	Fkh1
3	198189	198208	Fkh1
3	198531	198550	Fkh1
3	198698	198720	Fkh1
3	199796	199815	Fkh1
3	200983	201002	Fkh1
3	201066	201085	Fkh1
3	201111	201130	Fkh1
3	202003	202022	Fkh1
3	202547	202569	Fkh1
3	202987	203009	Fkh1
3	205810	205832	Fkh1
3	205931	205950	Fkh1
3	206379	206398	Fkh1
3	206808	206827	Fkh1
3	207922	207944	Fkh1
3	210178	210197	Fkh1
3	212832	212854	Fkh1
3	213531	213550	Fkh1
3	217777	217796	Fkh1
3	218065	218084	Fkh1
3	222591	222610	Fkh1
3	231221	231243	Fkh1
3	232188	232210	Fkh1
3	233519	233541	Fkh1
3	234641	234663	Fkh1
3	235195	235214	Fkh1
3	235921	235940	Fkh1
3	236671	236690	Fkh1
3	238013	238035	Fkh1
3	239562	239584	Fkh1
3	243360	243382	Fkh1
3	247549	247571	Fkh1
3	247860	247882	Fkh1
3	248853	248872	Fkh1
3	248938	248960	Fkh1
3	253622	253644	Fkh1
3	253749	253771	Fkh1
3	255701	255720	Fkh1
3	256741	256763	Fkh1
3	257840	257862	Fkh1
3	257846	257868	Fkh1
3	257878	257900	Fkh1
3	260528	260550	Fkh1
3	262662	262681	Fkh1
3	262697	262719	Fkh1
3	263219	263238	Fkh1
3	263244	263263	Fkh1
3	265006	265025	Fkh1
3	265914	265936	Fkh1
3	268391	268410	Fkh1
3	268703	268725	Fkh1
3	269030	269052	Fkh1
3	271880	271902	Fkh1
3	271883	271905	Fkh1
3	273152	273171	Fkh1
3	275544	275566	Fkh1
3	276651	276670	Fkh1
3	276659	276678	Fkh1
3	277556	277575	Fkh1
3	278488	278510	Fkh1
3	280893	280912	Fkh1
3	283134	283156	Fkh1
3	283456	283478	Fkh1
3	286264	286283	Fkh1
3	288007	288026	Fkh1
3	291208	291230	Fkh1
3	291214	291233	Fkh1
3	291973	291992	Fkh1
3	292593	292612	Fkh1
3	293429	293448	Fkh1
3	294511	294530	Fkh1
3	294594	294613	Fkh1
3	294636	294655	Fkh1
3	295837	295856	Fkh1
3	296601	296623	Fkh1
3	296764	296786	Fkh1
3	297500	297519	Fkh1
3	298376	298398	Fkh1
3	298668	298690	Fkh1
3	299489	299508	Fkh1
3	299521	299540	Fkh1
3	304863	304885	Fkh1
3	308513	308532	Fkh1
3	308900	308922	Fkh1
3	310912	310931	Fkh1
3	312789	312808	Fkh1
3	313756	313778	Fkh1
4	1911	1933	Fkh1
4	7310	7332	Fkh1
4	8311	8330	Fkh1
4	12408	12430	Fkh1
4	13628	13647	Fkh1
4	13689	13711	Fkh1
4	15287	15306	Fkh1
4	17262	17281	Fkh1
4	19197	19216	Fkh1
4	22171	22193	Fkh1
4	22435	22457	Fkh1
4	22558	22577	Fkh1
4	23496	23515	Fkh1
4	24474	24496	Fkh1
4	25859	25878	Fkh1
4	26135	26154	Fkh1
4	32236	32258	Fkh1
4	33286	33308	Fkh1
4	35031	35053	Fkh1
4	38648	38670	Fkh1
4	38653	38675	Fkh1
4	40732	40754	Fkh1
4	42476	42495	Fkh1
4	44428	44450	Fkh1
4	57325	57344	Fkh1
4	57718	57740	Fkh1
4	57879	57901	Fkh1
4	59660	59682	Fkh1
4	59671	59693	Fkh1
4	62762	62784	Fkh1
4	64957	64979	Fkh1
4	65122	65144	Fkh1
4	67225	67247	Fkh1
4	70147	70169	Fkh1
4	70715	70734	Fkh1
4	71157	71176	Fkh1
4	73961	73983	Fkh1
4	74510	74529	Fkh1
4	76495	76517	Fkh1
4	79532	79554	Fkh1
4	79642	79664	Fkh1
4	80523	80542	Fkh1
4	81542	81564	Fkh1
4	84180	84202	Fkh1
4	87060	87082	Fkh1
4	88325	88347	Fkh1
4	89631	89653	Fkh1
4	92539	92558	Fkh1
4	94043	94065	Fkh1
4	96430	96452	Fkh1
4	99151	99173	Fkh1
4	104337	104356	Fkh1
4	109714	109733	Fkh1
4	110240	110262	Fkh1
4	110330	110352	Fkh1
4	110867	110886	Fkh1
4	111223	111245	Fkh1
4	117300	117322	Fkh1
4	122957	122976	Fkh1
4	126185	126207	Fkh1
4	130871	130893	Fkh1
4	130970	130992	Fkh1
4	133388	133410	Fkh1
4	141566	141588	Fkh1
4	142538	142560	Fkh1
4	146849	146871	Fkh1
4	148008	148030	Fkh1
4	148630	148652	Fkh1
4	148788	148810	Fkh1
4	153362	153381	Fkh1
4	153436	153458	Fkh1
4	154918	154937	Fkh1
4	162090	162112	Fkh1
4	162827	162846	Fkh1
4	164118	164140	Fkh1
4	165215	165234	Fkh1
4	168077	168099	Fkh1
4	168974	168996	Fkh1
4	170139	170161	Fkh1
4	171617	171639	Fkh1
4	172695	172717	Fkh1
4	176551	176573	Fkh1
4	178072	178094	Fkh1
4	179289	179308	Fkh1
4	180980	181002	Fkh1
4	181504	181523	Fkh1
4	185921	185943	Fkh1
4	188717	188736	Fkh1
4	189225	189244	Fkh1
4	192648	192667	Fkh1
4	193063	193082	Fkh1
4	193405	193424	Fkh1
4	196878	196897	Fkh1
4	198252	198271	Fkh1
4	202041	202060	Fkh1
4	202143	202165	Fkh1
4	202260	202279	Fkh1
4	202932	202951	Fkh1
4	208151	208173	Fkh1
4	208828	208847	Fkh1
4	210899	210918	Fkh1
4	212089	212108	Fkh1
4	213445	213467	Fkh1
4	215096	215118	Fkh1
4	215146	215168	Fkh1
4	216014	216036	Fkh1
4	220774	220793	Fkh1
4	224270	224292	Fkh1
4	225192	225214	Fkh1
4	225903	225925	Fkh1
4	226628	226650	Fkh1
4	232056	232075	Fkh1
4	233271	233290	Fkh1
4	235485	235504	Fkh1
4	236309	236331	Fkh1
4	239560	239582	Fkh1
4	241785	241807	Fkh1
4	242637	242659	Fkh1
4	243432	243451	Fkh1
4	243553	243572	Fkh1
4	246277	246296	Fkh1
4	250348	250367	Fkh1
4	253066	253085	Fkh1
4	253845	253867	Fkh1
4	255025	255047	Fkh1
4	256569	256588	Fkh1
4	260514	260533	Fkh1
4	262147	262169	Fkh1
4	266889	266911	Fkh1
4	267547	267569	Fkh1
4	268882	268901	Fkh1
4	272449	272471	Fkh1
4	273788	273810	Fkh1
4	275835	275854	Fkh1
4	277535	277554	Fkh1
4	281992	282011	Fkh1
4	283713	283735	Fkh1
4	288120	288142	Fkh1
4	288123	288145	Fkh1
4	289978	290000	Fkh1
4	292397	292416	Fkh1
4	294900	294922	Fkh1
4	296770	296792	Fkh1
4	299868	299890	Fkh1
4	302647	302666	Fkh1
4	304877	304896	Fkh1
4	305018	305037	Fkh1
4	306631	306653	Fkh1
4	308411	308430	Fkh1
4	309084	309106	Fkh1
4	311132	311151	Fkh1
4	311273	311295	Fkh1
4	323601	323623	Fkh1
4	324266	324288	Fkh1
4	328308	328327	Fkh1
4	330687	330706	Fkh1
4	330900	330922	Fkh1
4	332819	332841	Fkh1
4	333026	333045	Fkh1
4	333066	333085	Fkh1
4	334157	334176	Fkh1
4	336631	336653	Fkh1
4	337141	337160	Fkh1
4	338631	338653	Fkh1
4	340408	340430	Fkh1
4	341773	341795	Fkh1
4	342081	342103	Fkh1
4	343917	343939	Fkh1
4	348242	348261	Fkh1
4	353656	353678	Fkh1
4	362076	362098	Fkh1
4	362907	362929	Fkh1
4	363422	363444	Fkh1
4	363691	363713	Fkh1
4	363957	363979	Fkh1
4	364102	364124	Fkh1
4	373618	373637	Fkh1
4	374348	374367	Fkh1
4	376895	376917	Fkh1
4	379732	379751	Fkh1
4	380641	380660	Fkh1
4	386994	387013	Fkh1
4	388201	388223	Fkh1
4	388861	388880	Fkh1
4	390024	390043	Fkh1
4	392754	392776	Fkh1
4	392774	392796	Fkh1
4	395466	395485	Fkh1
4	396527	396546	Fkh1
4	396969	396988	Fkh1
4	398917	398939	Fkh1
4	402530	402549	Fkh1
4	403519	403538	Fkh1
4	403771	403793	Fkh1
4	405153	405175	Fkh1
4	409057	409079	Fkh1
4	409334	409356	Fkh1
4	411119	411141	Fkh1
4	411419	411441	Fkh1
4	413346	413365	Fkh1
4	413721	413743	Fkh1
4	413940	413959	Fkh1
4	414224	414243	Fkh1
4	416101	416120	Fkh1
4	417534	417553	Fkh1
4	420421	420443	Fkh1
4	421738	421760	Fkh1
4	422362	422381	Fkh1
4	423283	423305	Fkh1
4	423681	423700	Fkh1
4	424687	424709	Fkh1
4	425317	425336	Fkh1
4	426047	426069	Fkh1
4	428156	428178	Fkh1
4	433063	433082	Fkh1
4	433270	433289	Fkh1
4	441272	441294	Fkh1
4	444606	444628	Fkh1
4	445594	445616	Fkh1
4	445600	445622	Fkh1
4	448150	448169	Fkh1
4	448611	448633	Fkh1
4	449790	449809	Fkh1
4	452502	452521	Fkh1
4	453625	453647	Fkh1
4	459313	459335	Fkh1
4	460572	460594	Fkh1
4	460641	460663	Fkh1
4	464108	464130	Fkh1
4	465659	465681	Fkh1
4	465822	465844	Fkh1
4	466374	466393	Fkh1
4	468130	468152	Fkh1
4	473861	473880	Fkh1
4	474125	474147	Fkh1
4	477031	477050	Fkh1
4	479187	479206	Fkh1
4	481023	481045	Fkh1
4	481024	481043	Fkh1
4	481438	481457	Fkh1
4	483110	483132	Fkh1
4	493261	493280	Fkh1
4	493526	493545	Fkh1
4	494597	494616	Fkh1
4	496957	496979	Fkh1
4	497438	497457	Fkh1
4	498190	498209	Fkh1
4	498491	498513	Fkh1
4	499695	499717	Fkh1
4	500864	500883	Fkh1
4	501417	501436	Fkh1
4	503133	503152	Fkh1
4	503873	503892	Fkh1
4	505516	505538	Fkh1
4	505680	505702	Fkh1
4	506144	506163	Fkh1
4	506151	506173	Fkh1
4	506572	506594	Fkh1
4	506799	506821	Fkh1
4	507611	507630	Fkh1
4	508259	508281	Fkh1
4	512292	512314	Fkh1
4	517605	517624	Fkh1
4	517936	517955	Fkh1
4	521337	521359	Fkh1
4	523559	523578	Fkh1
4	529131	529153	Fkh1
4	533016	533038	Fkh1
4	536901	536923	Fkh1
4	540468	540487	Fkh1
4	541454	541476	Fkh1
4	542310	542332	Fkh1
4	543006	543028	Fkh1
4	545931	545953	Fkh1
4	545932	545951	Fkh1
4	546853	546872	Fkh1
4	547087	547109	Fkh1
4	548633	548655	Fkh1
4	559239	559261	Fkh1
4	560277	560296	Fkh1
4	566401	566423	Fkh1
4	567660	567682	Fkh1
4	569144	569163	Fkh1
4	569673	569692	Fkh1
4	570477	570499	Fkh1
4	571891	571910	Fkh1
4	572467	572489	Fkh1
4	574051	574070	Fkh1
4	575783	575805	Fkh1
4	576337	576356	Fkh1
4	587635	587657	Fkh1
4	590670	590692	Fkh1
4	590851	590870	Fkh1
4	593954	593976	Fkh1
4	594097	594119	Fkh1
4	596101	596120	Fkh1
4	603329	603351	Fkh1
4	607168	607190	Fkh1
4	607893	607915	Fkh1
4	609219	609241	Fkh1
4	610369	610388	Fkh1
4	617708	617727	Fkh1
4	621781	621803	Fkh1
4	621909	621928	Fkh1
4	624598	624620	Fkh1
4	627423	627445	Fkh1
4	627695	627717	Fkh1
4	630979	630998	Fkh1
4	635905	635927	Fkh1
4	639378	639400	Fkh1
4	643421	643443	Fkh1
4	644570	644592	Fkh1
4	652938	652960	Fkh1
4	655298	655317	Fkh1
4	657241	657263	Fkh1
4	661612	661634	Fkh1
4	664829	664851	Fkh1
4	665851	665870	Fkh1
4	666916	666935	Fkh1
4	667610	667629	Fkh1
4	670056	670078	Fkh1
4	671118	671137	Fkh1
4	671270	671292	Fkh1
4	673510	673529	Fkh1
4	675635	675657	Fkh1
4	677390	677412	Fkh1
4	678190	678212	Fkh1
4	679776	679795	Fkh1
4	688426	688445	Fkh1
4	692318	692340	Fkh1
4	693713	693735	Fkh1
4	700097	700119	Fkh1
4	701032	701051	Fkh1
4	707770	707792	Fkh1
4	709657	709679	Fkh1
4	709806	709828	Fkh1
4	713878	713897	Fkh1
4	714573	714595	Fkh1
4	716714	716733	Fkh1
4	721660	721679	Fkh1
4	722408	722430	Fkh1
4	725887	725906	Fkh1
4	729285	729304	Fkh1
4	732944	732966	Fkh1
4	733795	733817	Fkh1
4	734313	734335	Fkh1
4	737447	737466	Fkh1
4	739122	739144	Fkh1
4	742504	742526	Fkh1
4	743028	743047	Fkh1
4	743548	743570	Fkh1
4	743839	743861	Fkh1
4	745701	745720	Fkh1
4	747079	747101	Fkh1
4	747567	747589	Fkh1
4	748543	748562	Fkh1
4	748553	748575	Fkh1
4	748860	748882	Fkh1
4	750163	750185	Fkh1
4	750255	750274	Fkh1
4	750965	750984	Fkh1
4	751030	751049	Fkh1
4	751690	751712	Fkh1
4	751855	751877	Fkh1
4	753326	753345	Fkh1
4	754063	754085	Fkh1
4	755484	755503	Fkh1
4	760382	760404	Fkh1
4	760483	760502	Fkh1
4	762021	762040	Fkh1
4	762942	762964	Fkh1
4	763006	763028	Fkh1
4	764157	764179	Fkh1
4	767018	767040	Fkh1
4	770661	770680	Fkh1
4	775791	775810	Fkh1
4	787031	787053	Fkh1
4	788886	788905	Fkh1
4	791113	791135	Fkh1
4	792311	792333	Fkh1
4	792772	792794	Fkh1
4	793194	793216	Fkh1
4	795696	795715	Fkh1
4	795729	795751	Fkh1
4	796046	796065	Fkh1
4	799490	799509	Fkh1
4	800329	800351	Fkh1
4	801199	801221	Fkh1
4	802490	802512	Fkh1
4	807426	807445	Fkh1
4	808391	808413	Fkh1
4	808983	809005	Fkh1
4	810838	810857	Fkh1
4	811028	811047	Fkh1
4	811610	811629	Fkh1
4	813129	813151	Fkh1
4	814403	814425	Fkh1
4	816344	816366	Fkh1
4	817435	817457	Fkh1
4	819242	819261	Fkh1
4	821197	821219	Fkh1
4	822971	822990	Fkh1
4	823202	823221	Fkh1
4	827491	827513	Fkh1
4	837108	837130	Fkh1
4	837291	837313	Fkh1
4	840630	840649	Fkh1
4	844124	844146	Fkh1
4	845295	845314	Fkh1
4	846012	846034	Fkh1
4	847773	847795	Fkh1
4	848404	848426	Fkh1
4	850156	850178	Fkh1
4	854584	854606	Fkh1
4	855498	855517	Fkh1
4	860963	860985	Fkh1
4	863716	863738	Fkh1
4	865566	865588	Fkh1
4	867487	867509	Fkh1
4	868035	868057	Fkh1
4	868049	868071	Fkh1
4	871783	871802	Fkh1
4	873513	873532	Fkh1
4	873844	873863	Fkh1
4	878094	878113	Fkh1
4	888295	888317	Fkh1
4	889767	889789	Fkh1
4	892597	892619	Fkh1
4	894586	894608	Fkh1
4	897158	897177	Fkh1
4	898461	898480	Fkh1
4	900455	900477	Fkh1
4	900895	900917	Fkh1
4	902378	902397	Fkh1
4	902660	902679	Fkh1
4	902944	902966	Fkh1
4	904533	904552	Fkh1
4	906556	906578	Fkh1
4	906990	907009	Fkh1
4	907151	907173	Fkh1
4	909465	909484	Fkh1
4	913938	913957	Fkh1
4	915487	915509	Fkh1
4	916088	916110	Fkh1
4	917391	917410	Fkh1
4	918981	919000	Fkh1
4	919559	919581	Fkh1
4	921827	921846	Fkh1
4	928845	928867	Fkh1
4	929408	929427	Fkh1
4	930276	930298	Fkh1
4	930309	930331	Fkh1
4	933399	933421	Fkh1
4	938847	938869	Fkh1
4	942594	942613	Fkh1
4	943008	943030	Fkh1
4	943174	943196	Fkh1
4	944150	944172	Fkh1
4	945285	945307	Fkh1
4	953856	953878	Fkh1
4	954306	954325	Fkh1
4	954544	954566	Fkh1
4	955608	955627	Fkh1
4	955841	955860	Fkh1
4	956774	956796	Fkh1
4	960435	960454	Fkh1
4	961601	961620	Fkh1
4	963484	963503	Fkh1
4	964993	965012	Fkh1
4	965635	965654	Fkh1
4	966555	966577	Fkh1
4	968307	968326	Fkh1
4	968614	968633	Fkh1
4	968973	968995	Fkh1
4	971364	971386	Fkh1
4	976543	976562	Fkh1
4	977987	978006	Fkh1
4	980199	980221	Fkh1
4	982863	982882	Fkh1
4	983194	983213	Fkh1
4	993382	993404	Fkh1
4	995728	995747	Fkh1
4	995747	995769	Fkh1
4	1002748	1002767	Fkh1
4	1003813	1003835	Fkh1
4	1005171	1005190	Fkh1
4	1007016	1007038	Fkh1
4	1008969	1008991	Fkh1
4	1008980	1009002	Fkh1
4	1013048	1013070	Fkh1
4	1013170	1013189	Fkh1
4	1013695	1013717	Fkh1
4	1014497	1014519	Fkh1
4	1014516	1014538	Fkh1
4	1016841	1016860	Fkh1
4	1019160	1019182	Fkh1
4	1022461	1022480	Fkh1
4	1022809	1022828	Fkh1
4	1027072	1027091	Fkh1
4	1031204	1031223	Fkh1
4	1033971	1033993	Fkh1
4	1034170	1034192	Fkh1
4	1039343	1039362	Fkh1
4	1040433	1040455	Fkh1
4	1040542	1040564	Fkh1
4	1044613	1044635	Fkh1
4	1045538	1045557	Fkh1
4	1047026	1047045	Fkh1
4	1047186	1047208	Fkh1
4	1047665	1047687	Fkh1
4	1047697	1047719	Fkh1
4	1054856	1054878	Fkh1
4	1065536	1065555	Fkh1
4	1065704	1065723	Fkh1
4	1066161	1066183	Fkh1
4	1066794	1066816	Fkh1
4	1069108	1069127	Fkh1
4	1069876	1069898	Fkh1
4	1072138	1072160	Fkh1
4	1073035	1073054	Fkh1
4	1073463	1073485	Fkh1
4	1079410	1079432	Fkh1
4	1079996	1080018	Fkh1
4	1083113	1083135	Fkh1
4	1085854	1085873	Fkh1
4	1087112	1087131	Fkh1
4	1087283	1087305	Fkh1
4	1087782	1087804	Fkh1
4	1091110	1091132	Fkh1
4	1092617	1092636	Fkh1
4	1093511	1093533	Fkh1
4	1093514	1093536	Fkh1
4	1093958	1093980	Fkh1
4	1102593	1102612	Fkh1
4	1105271	1105293	Fkh1
4	1106249	1106271	Fkh1
4	1107552	1107574	Fkh1
4	1108540	1108559	Fkh1
4	1109185	1109207	Fkh1
4	1110360	1110379	Fkh1
4	1110396	1110415	Fkh1
4	1111803	1111822	Fkh1
4	1113281	1113303	Fkh1
4	1113872	1113891	Fkh1
4	1114523	1114542	Fkh1
4	1115801	1115823	Fkh1
4	1117023	1117042	Fkh1
4	1121389	1121411	Fkh1
4	1122013	1122035	Fkh1
4	1123481	1123500	Fkh1
4	1125142	1125161	Fkh1
4	1126043	1126062	Fkh1
4	1126568	1126590	Fkh1
4	1127501	1127520	Fkh1
4	1127813	1127835	Fkh1
4	1128117	1128139	Fkh1
4	1128561	1128583	Fkh1
4	1132836	1132858	Fkh1
4	1140966	1140985	Fkh1
4	1144367	1144389	Fkh1
4	1147231	1147253	Fkh1
4	1151923	1151945	Fkh1
4	1153036	1153055	Fkh1
4	1155177	1155196	Fkh1
4	1155191	1155213	Fkh1
4	1156630	1156652	Fkh1
4	1157810	1157832	Fkh1
4	1159313	1159332	Fkh1
4	1160569	1160588	Fkh1
4	1160583	1160605	Fkh1
4	1162639	1162661	Fkh1
4	1162767	1162786	Fkh1
4	1163918	1163937	Fkh1
4	1163932	1163954	Fkh1
4	1166168	1166187	Fkh1
4	1166881	1166903	Fkh1
4	1167027	1167046	Fkh1
4	1168919	1168941	Fkh1
4	1180506	1180528	Fkh1
4	1181411	1181433	Fkh1
4	1181533	1181555	Fkh1
4	1183297	1183319	Fkh1
4	1189024	1189043	Fkh1
4	1193229	1193248	Fkh1
4	1193813	1193835	Fkh1
4	1195055	1195077	Fkh1
4	1195604	1195626	Fkh1
4	1197834	1197853	Fkh1
4	1199413	1199435	Fkh1
4	1199453	1199472	Fkh1
4	1199810	1199829	Fkh1
4	1203584	1203606	Fkh1
4	1213361	1213380	Fkh1
4	1218812	1218831	Fkh1
4	1218948	1218970	Fkh1
4	1227070	1227092	Fkh1
4	1232899	1232921	Fkh1
4	1234042	1234064	Fkh1
4	1239139	1239161	Fkh1
4	1241658	1241677	Fkh1
4	1243683	1243705	Fkh1
4	1244523	1244545	Fkh1
4	1245516	1245535	Fkh1
4	1246026	1246045	Fkh1
4	1247108	1247130	Fkh1
4	1250081	1250103	Fkh1
4	1252181	1252203	Fkh1
4	1253876	1253898	Fkh1
4	1262655	1262677	Fkh1
4	1264123	1264145	Fkh1
4	1272183	1272202	Fkh1
4	1272873	1272895	Fkh1
4	1274175	1274197	Fkh1
4	1274716	1274735	Fkh1
4	1275088	1275107	Fkh1
4	1276770	1276792	Fkh1
4	1281593	1281612	Fkh1
4	1283965	1283984	Fkh1
4	1284121	1284143	Fkh1
4	1291339	1291358	Fkh1
4	1291905	1291924	Fkh1
4	1294681	1294703	Fkh1
4	1294835	1294857	Fkh1
4	1296148	1296167	Fkh1
4	1298453	1298475	Fkh1
4	1298669	1298691	Fkh1
4	1301257	1301276	Fkh1
4	1304985	1305007	Fkh1
4	1306489	1306511	Fkh1
4	1308632	1308651	Fkh1
4	1309105	1309127	Fkh1
4	1309699	1309721	Fkh1
4	1318332	1318354	Fkh1
4	1319426	1319445	Fkh1
4	1322576	1322598	Fkh1
4	1322827	1322846	Fkh1
4	1326053	1326072	Fkh1
4	1326663	1326685	Fkh1
4	1330203	1330222	Fkh1
4	1331367	1331389	Fkh1
4	1331934	1331953	Fkh1
4	1334536	1334555	Fkh1
4	1334829	1334851	Fkh1
4	1335098	1335120	Fkh1
4	1336439	1336458	Fkh1
4	1337121	1337143	Fkh1
4	1337348	1337367	Fkh1
4	1338335	1338357	Fkh1
4	1342463	1342482	Fkh1
4	1342797	1342819	Fkh1
4	1356824	1356846	Fkh1
4	1360581	1360603	Fkh1
4	1362202	1362224	Fkh1
4	1362347	1362366	Fkh1
4	1362455	1362474	Fkh1
4	1362974	1362993	Fkh1
4	1370127	1370146	Fkh1
4	1372865	1372884	Fkh1
4	1374702	1374724	Fkh1
4	1376156	1376175	Fkh1
4	1380000	1380022	Fkh1
4	1382640	1382662	Fkh1
4	1385196	1385218	Fkh1
4	1388273	1388295	Fkh1
4	1388723	1388742	Fkh1
4	1390691	1390713	Fkh1
4	1397576	1397598	Fkh1
4	1397581	1397603	Fkh1
4	1397843	1397865	Fkh1
4	1398147	1398166	Fkh1
4	1400444	1400463	Fkh1
4	1401474	1401496	Fkh1
4	1401574	1401596	Fkh1
4	1402795	1402814	Fkh1
4	1403171	1403190	Fkh1
4	1408478	1408500	Fkh1
4	1412374	1412396	Fkh1
4	1413166	1413185	Fkh1
4	1413622	1413644	Fkh1
4	1414360	1414379	Fkh1
4	1414765	1414784	Fkh1
4	1415946	1415968	Fkh1
4	1417023	1417045	Fkh1
4	1417947	1417969	Fkh1
4	1419739	1419761	Fkh1
4	1422260	1422282	Fkh1
4	1422502	1422524	Fkh1
4	1427418	1427440	Fkh1
4	1428501	1428520	Fkh1
4	1430854	1430873	Fkh1
4	1431651	1431670	Fkh1
4	1434361	1434383	Fkh1
4	1446369	1446391	Fkh1
4	1447931	1447953	Fkh1
4	1450417	1450439	Fkh1
4	1451138	1451157	Fkh1
4	1452115	1452137	Fkh1
4	1453321	1453343	Fkh1
4	1456513	1456532	Fkh1
4	1457525	1457547	Fkh1
4	1458258	1458280	Fkh1
4	1459451	1459473	Fkh1
4	1464023	1464042	Fkh1
4	1464223	1464242	Fkh1
4	1465915	1465937	Fkh1
4	1467727	1467746	Fkh1
4	1470471	1470493	Fkh1
4	1473201	1473223	Fkh1
4	1473879	1473898	Fkh1
4	1478321	1478343	Fkh1
4	1485009	1485031	Fkh1
4	1489791	1489813	Fkh1
4	1496723	1496745	Fkh1
4	1497177	1497199	Fkh1
4	1500630	1500649	Fkh1
4	1502469	1502491	Fkh1
4	1504908	1504930	Fkh1
4	1510454	1510476	Fkh1
4	1512728	1512750	Fkh1
4	1518293	1518315	Fkh1
4	1520313	1520335	Fkh1
4	1521098	1521117	Fkh1
4	1526235	1526254	Fkh1
4	1531893	1531912	Fkh1
5	63	82	Fkh1
5	5780	5799	Fkh1
5	10346	10365	Fkh1
5	10925	10944	Fkh1
5	12274	12296	Fkh1
5	14711	14733	Fkh1
5	17664	17683	Fkh1
5	19119	19141	Fkh1
5	24637	24659	Fkh1
5	28147	28169	Fkh1
5	30269	30291	Fkh1
5	34827	34849	Fkh1
5	39702	39724	Fkh1
5	39727	39746	Fkh1
5	39754	39776	Fkh1
5	40359	40378	Fkh1
5	42841	42863	Fkh1
5	44221	44240	Fkh1
5	46495	46514	Fkh1
5	47018	47040	Fkh1
5	47564	47586	Fkh1
5	48233	48255	Fkh1
5	50696	50718	Fkh1
5	56246	56268	Fkh1
5	57169	57191	Fkh1
5	61688	61710	Fkh1
5	61765	61784	Fkh1
5	65859	65881	Fkh1
5	66130	66152	Fkh1
5	68307	68326	Fkh1
5	73483	73505	Fkh1
5	79975	79994	Fkh1
5	81185	81207	Fkh1
5	85760	85782	Fkh1
5	91699	91721	Fkh1
5	93415	93434	Fkh1
5	93469	93488	Fkh1
5	94080	94102	Fkh1
5	97161	97180	Fkh1
5	99056	99078	Fkh1
5	100806	100828	Fkh1
5	102517	102539	Fkh1
5	108026	108048	Fkh1
5	108143	108165	Fkh1
5	108940	108959	Fkh1
5	110430	110452	Fkh1
5	112591	112610	Fkh1
5	116325	116344	Fkh1
5	123562	123581	Fkh1
5	125245	125267	Fkh1
5	127032	127054	Fkh1
5	128682	128704	Fkh1
5	134788	134807	Fkh1
5	135306	135328	Fkh1
5	139798	139817	Fkh1
5	140189	140211	Fkh1
5	141157	141176	Fkh1
5	142621	142640	Fkh1
5	143466	143488	Fkh1
5	143691	143713	Fkh1
5	144490	144512	Fkh1
5	148323	148342	Fkh1
5	148948	148967	Fkh1
5	151542	151561	Fkh1
5	151847	151866	Fkh1
5	157875	157897	Fkh1
5	158248	158270	Fkh1
5	158429	158451	Fkh1
5	160049	160068	Fkh1
5	167092	167114	Fkh1
5	168153	168172	Fkh1
5	171064	171086	Fkh1
5	174332	174351	Fkh1
5	175133	175155	Fkh1
5	186656	186678	Fkh1
5	187829	187851	Fkh1
5	188119	188141	Fkh1
5	190441	190463	Fkh1
5	190898	190920	Fkh1
5	192526	192548	Fkh1
5	192688	192710	Fkh1
5	192694	192716	Fkh1
5	192699	192721	Fkh1
5	194446	194468	Fkh1
5	197302	197321	Fkh1
5	198399	198421	Fkh1
5	202111	202133	Fkh1
5	203653	203672	Fkh1
5	204967	204986	Fkh1
5	207501	207523	Fkh1
5	207993	208015	Fkh1
5	209012	209031	Fkh1
5	209573	209592	Fkh1
5	210140	210159	Fkh1
5	211044	211063	Fkh1
5	214098	214117	Fkh1
5	214913	214932	Fkh1
5	214937	214959	Fkh1
5	214965	214987	Fkh1
5	215143	215165	Fkh1
5	216489	216508	Fkh1
5	216990	217009	Fkh1
5	219843	219862	Fkh1
5	221802	221824	Fkh1
5	227779	227801	Fkh1
5	231361	231383	Fkh1
5	231771	231793	Fkh1
5	232367	232386	Fkh1
5	234823	234842	Fkh1
5	237444	237463	Fkh1
5	241081	241103	Fkh1
5	242536	242558	Fkh1
5	248483	248502	Fkh1
5	248730	248749	Fkh1
5	253653	253672	Fkh1
5	255751	255770	Fkh1
5	256615	256634	Fkh1
5	258555	258577	Fkh1
5	258695	258714	Fkh1
5	268165	268187	Fkh1
5	268877	268896	Fkh1
5	269286	269308	Fkh1
5	274464	274483	Fkh1
5	283477	283496	Fkh1
5	287779	287798	Fkh1
5	289165	289187	Fkh1
5	290860	290879	Fkh1
5	291108	291127	Fkh1
5	293585	293607	Fkh1
5	298213	298235	Fkh1
5	298216	298238	Fkh1
5	298251	298270	Fkh1
5	298378	298397	Fkh1
5	300025	300047	Fkh1
5	300154	300173	Fkh1
5	303105	303127	Fkh1
5	303996	304018	Fkh1
5	304428	304450	Fkh1
5	305401	305423	Fkh1
5	307952	307974	Fkh1
5	308092	308111	Fkh1
5	308747	308766	Fkh1
5	312599	312621	Fkh1
5	312835	312854	Fkh1
5	313438	313460	Fkh1
5	314221	314240	Fkh1
5	315072	315091	Fkh1
5	315339	315358	Fkh1
5	315946	315968	Fkh1
5	320933	320952	Fkh1
5	321145	321167	Fkh1
5	321229	321248	Fkh1
5	322129	322151	Fkh1
5	332852	332874	Fkh1
5	333831	333850	Fkh1
5	334131	334150	Fkh1
5	334729	334751	Fkh1
5	335716	335738	Fkh1
5	336519	336541	Fkh1
5	339348	339367	Fkh1
5	341050	341072	Fkh1
5	346230	346252	Fkh1
5	346708	346730	Fkh1
5	348059	348081	Fkh1
5	348691	348713	Fkh1
5	349803	349822	Fkh1
5	351666	351688	Fkh1
5	351872	351891	Fkh1
5	358115	358134	Fkh1
5	359532	359551	Fkh1
5	360278	360300	Fkh1
5	361555	361577	Fkh1
5	362015	362037	Fkh1
5	363335	363354	Fkh1
5	369447	369466	Fkh1
5	370549	370571	Fkh1
5	372494	372516	Fkh1
5	377633	377652	Fkh1
5	378943	378962	Fkh1
5	379301	379323	Fkh1
5	382218	382237	Fkh1
5	384755	384774	Fkh1
5	385966	385985	Fkh1
5	387258	387280	Fkh1
5	392557	392579	Fkh1
5	394183	394202	Fkh1
5	394370	394392	Fkh1
5	395019	395038	Fkh1
5	395534	395556	Fkh1
5	397088	397110	Fkh1
5	397705	397724	Fkh1
5	397806	397825	Fkh1
5	398789	398811	Fkh1
5	401612	401631	Fkh1
5	401914	401936	Fkh1
5	403295	403317	Fkh1
5	404201	404223	Fkh1
5	404248	404270	Fkh1
5	409410	409429	Fkh1
5	409456	409475	Fkh1
5	409748	409770	Fkh1
5	409753	409775	Fkh1
5	414138	414160	Fkh1
5	418367	418389	Fkh1
5	419302	419324	Fkh1
5	421347	421369	Fkh1
5	425412	425434	Fkh1
5	429173	429192	Fkh1
5	430900	430922	Fkh1
5	433010	433032	Fkh1
5	433300	433319	Fkh1
5	433481	433500	Fkh1
5	434464	434483	Fkh1
5	435575	435597	Fkh1
5	437327	437346	Fkh1
5	437958	437977	Fkh1
5	444737	444756	Fkh1
5	456289	456311	Fkh1
5	456427	456449	Fkh1
5	460059	460081	Fkh1
5	463880	463902	Fkh1
5	465102	465121	Fkh1
5	467324	467346	Fkh1
5	469800	469822	Fkh1
5	471114	471136	Fkh1
5	471254	471273	Fkh1
5	476454	476476	Fkh1
5	478353	478372	Fkh1
5	479923	479945	Fkh1
5	482630	482652	Fkh1
5	486759	486778	Fkh1
5	487491	487510	Fkh1
5	491833	491855	Fkh1
5	492071	492090	Fkh1
5	502169	502191	Fkh1
5	503327	503349	Fkh1
5	505466	505488	Fkh1
5	505774	505796	Fkh1
5	509272	509294	Fkh1
5	510195	510217	Fkh1
5	511737	511759	Fkh1
5	512362	512381	Fkh1
5	518088	518110	Fkh1
5	519014	519036	Fkh1
5	520479	520501	Fkh1
5	523995	524014	Fkh1
5	529356	529375	Fkh1
5	529878	529897	Fkh1
5	531486	531505	Fkh1
5	532962	532981	Fkh1
5	533931	533953	Fkh1
5	537838	537860	Fkh1
5	540562	540581	Fkh1
5	541991	542013	Fkh1
5	541994	542016	Fkh1
5	547529	547551	Fkh1
5	548647	548666	Fkh1
5	550184	550206	Fkh1
5	550609	550631	Fkh1
5	553928	553950	Fkh1
5	554874	554893	Fkh1
5	559175	559197	Fkh1
5	560560	560579	Fkh1
5	564431	564450	Fkh1
5	571069	571088	Fkh1
5	576707	576726	Fkh1
6	3043	3065	Fkh1
6	3913	3932	Fkh1
6	4911	4933	Fkh1
6	5066	5085	Fkh1
6	6535	6557	Fkh1
6	7776	7798	Fkh1
6	10295	10314	Fkh1
6	16359	16381	Fkh1
6	17629	17648	Fkh1
6	20338	20360	Fkh1
6	21367	21386	Fkh1
6	23242	23264	Fkh1
6	26500	26522	Fkh1
6	26994	27016	Fkh1
6	27450	27472	Fkh1
6	28794	28816	Fkh1
6	33790	33812	Fkh1
6	36763	36785	Fkh1
6	37764	37786	Fkh1
6	39815	39837	Fkh1
6	41790	41809	Fkh1
6	53227	53246	Fkh1
6	56311	56333	Fkh1
6	56578	56600	Fkh1
6	62943	62962	Fkh1
6	67192	67211	Fkh1
6	71320	71339	Fkh1
6	76044	76066	Fkh1
6	78682	78704	Fkh1
6	81692	81711	Fkh1
6	85274	85293	Fkh1
6	87960	87982	Fkh1
6	88255	88274	Fkh1
6	89807	89826	Fkh1
6	91239	91258	Fkh1
6	93430	93449	Fkh1
6	95694	95713	Fkh1
6	97951	97973	Fkh1
6	99039	99061	Fkh1
6	104525	104544	Fkh1
6	107782	107801	Fkh1
6	108186	108205	Fkh1
6	109810	109832	Fkh1
6	111689	111711	Fkh1
6	112840	112862	Fkh1
6	113012	113034	Fkh1
6	113765	113787	Fkh1
6	113825	113844	Fkh1
6	114699	114721	Fkh1
6	116398	116420	Fkh1
6	116553	116572	Fkh1
6	118626	118645	Fkh1
6	119159	119178	Fkh1
6	124956	124975	Fkh1
6	125453	125475	Fkh1
6	126976	126995	Fkh1
6	128743	128765	Fkh1
6	129315	129334	Fkh1
6	134150	134172	Fkh1
6	139605	139624	Fkh1
6	139936	139955	Fkh1
6	143988	144010	Fkh1
6	145715	145737	Fkh1
6	147895	147917	Fkh1
6	147966	147988	Fkh1
6	148753	148775	Fkh1
6	152132	152154	Fkh1
6	152408	152427	Fkh1
6	152552	152571	Fkh1
6	153079	153101	Fkh1
6	153082	153104	Fkh1
6	153218	153237	Fkh1
6	153272	153294	Fkh1
6	155446	155468	Fkh1
6	155850	155872	Fkh1
6	156387	156409	Fkh1
6	157064	157083	Fkh1
6	160558	160580	Fkh1
6	161530	161552	Fkh1
6	163558	163580	Fkh1
6	163791	163813	Fkh1
6	164097	164119	Fkh1
6	165697	165716	Fkh1
6	166343	166362	Fkh1
6	168760	168779	Fkh1
6	169354	169376	Fkh1
6	169617	169636	Fkh1
6	169910	169929	Fkh1
6	174653	174672	Fkh1
6	175468	175490	Fkh1
6	181228	181247	Fkh1
6	181330	181352	Fkh1
6	182400	182422	Fkh1
6	182848	182870	Fkh1
6	184417	184436	Fkh1
6	184427	184449	Fkh1
6	185373	185395	Fkh1
6	190029	190048	Fkh1
6	191648	191667	Fkh1
6	191839	191858	Fkh1
6	195037	195059	Fkh1
6	196240	196262	Fkh1
6	199408	199427	Fkh1
6	200529	200548	Fkh1
6	201749	201768	Fkh1
6	203019	203038	Fkh1
6	206441	206463	Fkh1
6	207401	207420	Fkh1
6	210175	210194	Fkh1
6	213427	213446	Fkh1
6	217191	217210	Fkh1
6	218988	219007	Fkh1
6	220167	220186	Fkh1
6	221965	221987	Fkh1
6	223051	223073	Fkh1
6	223396	223418	Fkh1
6	231330	231349	Fkh1
6	231690	231709	Fkh1
6	233741	233763	Fkh1
6	234705	234727	Fkh1
6	237740	237759	Fkh1
6	239475	239497	Fkh1
6	241960	241979	Fkh1
6	242406	242425	Fkh1
6	244235	244254	Fkh1
6	244556	244578	Fkh1
6	251804	251826	Fkh1
6	253844	253866	Fkh1
6	254940	254959	Fkh1
6	255564	255586	Fkh1
6	256900	256919	Fkh1
6	264225	264247	Fkh1
6	268231	268250	Fkh1
7	5686	5705	Fkh1
7	6161	6180	Fkh1
7	8487	8509	Fkh1
7	10547	10569	Fkh1
7	11404	11426	Fkh1
7	14381	14400	Fkh1
7	14437	14456	Fkh1
7	14498	14517	Fkh1
7	15426	15448	Fkh1
7	16381	16400	Fkh1
7	16959	16978	Fkh1
7	21216	21235	Fkh1
7	27792	27814	Fkh1
7	28678	28700	Fkh1
7	29123	29142	Fkh1
7	31724	31746	Fkh1
7	31725	31744	Fkh1
7	33129	33148	Fkh1
7	40632	40654	Fkh1
7	42261	42283	Fkh1
7	53261	53283	Fkh1
7	55684	55706	Fkh1
7	56075	56097	Fkh1
7	57095	57114	Fkh1
7	59573	59595	Fkh1
7	60754	60776	Fkh1
7	60886	60908	Fkh1
7	63428	63450	Fkh1
7	63464	63486	Fkh1
7	64219	64241	Fkh1
7	66928	66950	Fkh1
7	67026	67048	Fkh1
7	67149	67171	Fkh1
7	72002	72021	Fkh1
7	72357	72379	Fkh1
7	72560	72582	Fkh1
7	75024	75046	Fkh1
7	78698	78720	Fkh1
7	80851	80873	Fkh1
7	82609	82631	Fkh1
7	83348	83370	Fkh1
7	84530	84549	Fkh1
7	85678	85700	Fkh1
7	86113	86132	Fkh1
7	86581	86603	Fkh1
7	87695	87717	Fkh1
7	87947	87969	Fkh1
7	94705	94727	Fkh1
7	101622	101641	Fkh1
7	109106	109128	Fkh1
7	111728	111750	Fkh1
7	112808	112827	Fkh1
7	118988	119010	Fkh1
7	120713	120732	Fkh1
7	121607	121629	Fkh1
7	124646	124668	Fkh1
7	130285	130307	Fkh1
7	141413	141432	Fkh1
7	141687	141706	Fkh1
7	141728	141750	Fkh1
7	142061	142080	Fkh1
7	149638	149657	Fkh1
7	150642	150661	Fkh1
7	152742	152764	Fkh1
7	156024	156046	Fkh1
7	156876	156895	Fkh1
7	157682	157704	Fkh1
7	159179	159198	Fkh1
7	161872	161891	Fkh1
7	162892	162914	Fkh1
7	162897	162919	Fkh1
7	169592	169614	Fkh1
7	169826	169848	Fkh1
7	173041	173063	Fkh1
7	173139	173158	Fkh1
7	174392	174411	Fkh1
7	177613	177635	Fkh1
7	183435	183457	Fkh1
7	184080	184099	Fkh1
7	191364	191386	Fkh1
7	193851	193870	Fkh1
7	197090	197112	Fkh1
7	197823	197845	Fkh1
7	198845	198864	Fkh1
7	202953	202975	Fkh1
7	203929	203948	Fkh1
7	204005	204027	Fkh1
7	204881	204903	Fkh1
7	205066	205085	Fkh1
7	211111	211133	Fkh1
7	219119	219141	Fkh1
7	222430	222452	Fkh1
7	225690	225712	Fkh1
7	226245	226267	Fkh1
7	226420	226442	Fkh1
7	231633	231652	Fkh1
7	232840	232862	Fkh1
7	234535	234554	Fkh1
7	235004	235026	Fkh1
7	235030	235052	Fkh1
7	235819	235841	Fkh1
7	249022	249041	Fkh1
7	252082	252101	Fkh1
7	252571	252590	Fkh1
7	257694	257713	Fkh1
7	258114	258136	Fkh1
7	263544	263566	Fkh1
7	263706	263728	Fkh1
7	263745	263767	Fkh1
7	265021	265043	Fkh1
7	268491	268513	Fkh1
7	270225	270244	Fkh1
7	274255	274274	Fkh1
7	277459	277478	Fkh1
7	277625	277647	Fkh1
7	278729	278748	Fkh1
7	281655	281677	Fkh1
7	282662	282684	Fkh1
7	285386	285408	Fkh1
7	288123	288145	Fkh1
7	294234	294256	Fkh1
7	294564	294586	Fkh1
7	296677	296699	Fkh1
7	296679	296698	Fkh1
7	311148	311170	Fkh1
7	312111	312130	Fkh1
7	312683	312705	Fkh1
7	313160	313179	Fkh1
7	316360	316379	Fkh1
7	316483	316505	Fkh1
7	320202	320221	Fkh1
7	323118	323140	Fkh1
7	324113	324132	Fkh1
7	324175	324197	Fkh1
7	324654	324676	Fkh1
7	325104	325126	Fkh1
7	327303	327325	Fkh1
7	330564	330583	Fkh1
7	333761	333780	Fkh1
7	335018	335040	Fkh1
7	339073	339095	Fkh1
7	339770	339789	Fkh1
7	342381	342403	Fkh1
7	345936	345955	Fkh1
7	347106	347125	Fkh1
7	348194	348216	Fkh1
7	348995	349014	Fkh1
7	350306	350325	Fkh1
7	351387	351406	Fkh1
7	352718	352740	Fkh1
7	356499	356518	Fkh1
7	361206	361228	Fkh1
7	362984	363006	Fkh1
7	363626	363645	Fkh1
[truncated: 11,167 more rows]
