# Supplementary material for: Fkh1 and Fkh2 Bind Multiple Chromosomal Elements in the S. cerevisiae Genome with Distinct Specificities and Cell Cycle Dynamics
Source: PLoS One. 2014 Feb 4;9(2):e87647. doi: 10.1371/journal.pone.0087647 (PMC3913637; doi:10.1371/journal.pone.0087647)
Supplement: Table S4 — Genes with upstream Fkh1/2 enrichment. Genes are listed for which the upstream region overlaps with a Fkh1 or Fkh2 enriched region. 500 bp regions upstream of transcription start sites for ORFs and snoRNA and tRNA genes acquired from SGD were analyzed for overlap with Fkh1 or Fkh2 enriched regions. (XLSX) [file pone.0087647.s006.xlsx]

## Sheet: Sheet1
1	0	335	YAL069W		Fkh1
1	38	538	YAL068W-A		Fkh1
1	27968	28468	YAL063C	FLO9	Fkh1
1	31067	31567	YAL062W	GDH3	Fkh1
1	38759	39259	YAL056W	GPB2	Fkh1
1	39046	39546	YAL056C-A		Fkh1
1	45022	45522	YAL054C	ACS1	Fkh1
1	45399	45899	YAL053W	FLC2	Fkh1
1	69525	70025	YAL039C	CYC3	Fkh1
1	71286	71786	YAL038W	CDC19	Fkh1
1	73300	73800	YAL037C-B		Fkh1
1	73518	74018	YAL037C-A		Fkh1
1	73520	74020	YAL037W		Fkh1
1	79218	79718	YAL034W-A	MTW1	Fkh1
1	79842	80342	YAL034C-B		Fkh1
1	119541	120041	YAL018C	LDS1	Fkh1
1	119725	120225	YAL017W	PSK1	Fkh1
1	124379	124879	YAL016W	TPD3	Fkh1
1	124492	124992	YAL016C-B		Fkh1
1	138345	138845	YAL007C	ERP2	Fkh1
1	138652	139152	tP(UGG)A	TRN1	Fkh1
1	141431	141931	YAL005C	SSA1	Fkh1
1	141674	142174	YAL003W	EFB1	Fkh1
1	143207	143707	YAL002W	VPS8	Fkh1
1	151166	151666	YAL001C	TFC3	Fkh1
1	158619	159119	YAR007C	RFA1	Fkh1
1	168871	169371	YAR014C	BUD14	Fkh1
1	168875	169375	YAR015W	ADE1	Fkh1
1	175135	175635	YAR019C	CDC15	Fkh1
1	177023	177523	YAR020C	PAU7	Fkh1
2	9083	9583	tL(UAA)B1		Fkh1
2	13879	14379	YBL106C	SRO77	Fkh1
2	38645	39145	YBL098W	BNA4	Fkh1
2	40331	40831	YBL097W	BRN1	Fkh1
2	43482	43982	YBL096C		Fkh1
2	44918	45418	YBL093C	ROX3	Fkh1
2	45478	45978	YBL092W	RPL32	Fkh1
2	47180	47680	YBL091C-A	SCS22	Fkh1
2	62602	63102	YBL086C		Fkh1
2	63376	63876	YBL085W	BOI1	Fkh1
2	71127	71627	YBL082C	ALG3	Fkh1
2	71366	71866	YBL081W		Fkh1
2	74695	75195	YBL080C	PET112	Fkh1
2	74759	75259	YBL079W	NUP170	Fkh1
2	87789	88289	YBL074C	AAR2	Fkh1
2	89125	89625	YBL072C	RPS8A	Fkh1
2	89478	89978	YBL071W-A	KTI11	Fkh1
2	89556	90056	YBL071C-B		Fkh1
2	101156	101656	YBL064C	PRX1	Fkh1
2	101386	101886	YBL063W	KIP1	Fkh1
2	104808	105308	YBL062W		Fkh1
2	110094	110594	YBL059W		Fkh1
2	110539	111039	YBL059C-A	CMC2	Fkh1
2	110937	111437	YBL058W	SHP1	Fkh1
2	113262	113762	YBL056W	PTC3	Fkh1
2	113427	113927	YBL057C	PTH2	Fkh1
2	121874	122374	YBL052C	SAS3	Fkh1
2	135498	135998	YBL044W		Fkh1
2	135516	136016	YBL045C	COR1	Fkh1
2	136188	136688	YBL043W	ECM13	Fkh1
2	140747	141247	YBL041W	PRE7	Fkh1
2	146709	147209	YBL037W	APL3	Fkh1
2	161199	161699	YBL031W	SHE1	Fkh1
2	163997	164497	YBL030C	PET9	Fkh1
2	164772	165272	YBL029C-A		Fkh1
2	165634	166134	YBL029W		Fkh1
2	196994	197494	tI(AAU)B		Fkh1
2	197699	198199	tG(GCC)B		Fkh1
2	226575	227075	tS(AGA)B		Fkh1
2	227136	227636	YBL004W	UTP20	Fkh1
2	235792	236292	YBL003C	HTA2	Fkh1
2	235992	236492	YBL002W	HTB2	Fkh1
2	237467	237967	YBL001C	ECM15	Fkh1
2	251016	251516	YBR007C	DSF2	Fkh1
2	254209	254709	YBR008C	FLR1	Fkh1
2	255684	256184	YBR009C	HHF1	Fkh1
2	255831	256331	YBR010W	HHT1	Fkh1
2	257975	258475	YBR011C	IPP1	Fkh1
2	265878	266378	tT(AGU)B		Fkh1
2	265881	266381	YBR013C		Fkh1
2	267336	267836	YBR014C	GRX7	Fkh1
2	283238	283738	YBR022W	POA1	Fkh1
2	287925	288425	YBR023C	CHS3	Fkh1
2	297742	298242	YBR029C	CDS1	Fkh1
2	297792	298292	YBR030W	RKM3	Fkh1
2	316468	316968	YBR040W	FIG1	Fkh1
2	323945	324445	YBR043C	QDR3	Fkh1
2	336818	337318	YBR049C	REB1	Fkh1
2	337488	337988	YBR051W		Fkh1
2	338199	338699	YBR050C	REG2	Fkh1
2	340751	341251	YBR053C		Fkh1
2	350327	350827	tQ(UUG)B		Fkh1
2	350755	351255	YBR056W-A		Fkh1
2	353293	353793	YBR057C	MUM2	Fkh1
2	370699	371199	YBR066C	NRG2	Fkh1
2	372735	373235	YBR067C	TIP1	Fkh1
2	375690	376190	YBR068C	BAP2	Fkh1
2	378433	378933	YBR069C	TAT1	Fkh1
2	381530	382030	YBR072W	HSP26	Fkh1
2	405251	405751	YBR081C	SPT7	Fkh1
2	405378	405878	tR(UCU)B		Fkh1
2	405460	405960	tD(GUC)B		Fkh1
2	407169	407669	YBR082C	UBC4	Fkh1
2	408669	409169	YBR083W	TEC1	Fkh1
2	415261	415761	YBR084C-A	RPL19A	Fkh1
2	415483	415983	YBR085W	AAC3	Fkh1
2	419164	419664	YBR085C-A		Fkh1
2	425766	426266	YBR088C	POL30	Fkh1
2	426489	426989	YBR089C-A	NHP6B	Fkh1
2	427058	427558	YBR090C		Fkh1
2	427484	427984	YBR091C	TIM12	Fkh1
2	429101	429601	YBR092C	PHO3	Fkh1
2	430951	431451	YBR093C	PHO5	Fkh1
2	431536	432036	YBR094W	PBY1	Fkh1
2	441015	441515	YBR098W	MMS4	Fkh1
2	449167	449667	YBR104W	YMC2	Fkh1
2	449463	449963	YBR103C-A		Fkh1
2	451969	452469	YBR105C	VID24	Fkh1
2	452158	452658	YBR106W	PHO88	Fkh1
2	454322	454822	YBR108W	AIM3	Fkh1
2	454530	455030	YBR107C	IML3	Fkh1
2	458108	458608	YBR109W-A		Fkh1
2	458362	458862	YBR109C	CMD1	Fkh1
2	458372	458872	YBR110W	ALG1	Fkh1
2	465770	466270	YBR112C	CYC8	Fkh1
2	476437	476937	YBR117C	TKL2	Fkh1
2	477171	477671	YBR118W	TEF2	Fkh1
2	478838	479338	YBR119W	MUD1	Fkh1
2	480923	481423	YBR120C	CBP6	Fkh1
2	483367	483867	YBR121C	GRS1	Fkh1
2	486007	486507	YBR124W		Fkh1
2	486691	487191	YBR123C	TFC1	Fkh1
2	490350	490850	YBR126W-A		Fkh1
2	490392	490892	YBR126C	TPS1	Fkh1
2	490427	490927	YBR126W-B		Fkh1
2	492822	493322	YBR127C	VMA2	Fkh1
2	503743	504243	YBR134W		Fkh1
2	504287	504787	YBR133C	HSL7	Fkh1
2	504354	504854	YBR135W	CKS1	Fkh1
2	505168	505668	YBR136W	MEC1	Fkh1
2	512544	513044	YBR137W		Fkh1
2	515164	515664	YBR139W		Fkh1
2	515336	515836	YBR138C		Fkh1
2	549009	549509	YBR154C	RPB5	Fkh1
2	554310	554810	YBR157C	ICS2	Fkh1
2	556049	556549	YBR158W	AMN1	Fkh1
2	561134	561634	YBR161W	CSH1	Fkh1
2	564570	565070	YBR162C	TOS1	Fkh1
2	564731	565231	YBR162W-A	YSY6	Fkh1
2	565223	565723	YBR163W	EXO5	Fkh1
2	571200	571700	YBR166C	TYR1	Fkh1
2	596863	597363	YBR184W		Fkh1
2	613900	614400	YBR196C	PGI1	Fkh1
2	614173	614673	YBR196C-A		Fkh1
2	614630	615130	YBR196C-B		Fkh1
2	615856	616356	YBR197C		Fkh1
2	642083	642583	YBR209W		Fkh1
2	642210	642710	YBR208C	DUR1,2	Fkh1
2	643078	643578	tC(GCA)B		Fkh1
2	657332	657832	YBR217W	ATG12	Fkh1
2	657600	658100	YBR216C	YBP1	Fkh1
2	662249	662749	YBR218C	PYC2	Fkh1
2	679862	680362	YBR230W-A		Fkh1
2	680050	680550	YBR230C	OM14	Fkh1
2	682928	683428	YBR233W	PBP2	Fkh1
2	683090	683590	YBR231C	SWC5	Fkh1
2	684477	684977	YBR233W-A	DAD3	Fkh1
2	697302	697802	YBR238C		Fkh1
2	706793	707293	YBR243C	ALG7	Fkh1
2	707028	707528	YBR244W	GPX2	Fkh1
2	722111	722611	YBR252W	DUT1	Fkh1
2	722770	723270	YBR253W	SRB6	Fkh1
2	723956	724456	YBR255W	MTC4	Fkh1
2	724263	724763	YBR254C	TRS20	Fkh1
2	759794	760294	YBR278W	DPB3	Fkh1
2	760043	760543	YBR276C	PPS1	Fkh1
2	760616	761116	YBR277C		Fkh1
2	760757	761257	YBR279W	PAF1	Fkh1
2	767606	768106	YBR281C	DUG2	Fkh1
2	767740	768240	YBR282W	MRPL27	Fkh1
2	770415	770915	YBR283C	SSH1	Fkh1
2	770739	771239	YBR284W		Fkh1
2	779167	779667	YBR289W	SNF5	Fkh1
2	779463	779963	YBR288C	APM3	Fkh1
2	782091	782591	YBR290W	BSD2	Fkh1
3	892	1392	YCL076W		Fkh1
3	23981	24481	YCL058C	FYV5	Fkh1
3	24268	24768	YCL057W	PRD1	Fkh1
3	24325	24825	YCL057C-A	MOS1	Fkh1
3	27359	27859	YCL056C	PEX34	Fkh1
3	27429	27929	YCL055W	KAR4	Fkh1
3	30949	31449	YCL054W	SPB1	Fkh1
3	50084	50584	YCL042W		Fkh1
3	50221	50721	YCL043C	PDI1	Fkh1
3	50338	50838	YCL040W	GLK1	Fkh1
3	50627	51127	YCL041C		Fkh1
3	61158	61658	YCL034W	LSB5	Fkh1
3	61173	61673	YCL035C	GRX1	Fkh1
3	65568	66068	YCL031C	RRP7	Fkh1
3	68333	68833	YCL030C	HIS4	Fkh1
3	71303	71803	YCL027W	FUS1	Fkh1
3	73986	74486	YCL026C-B	HBN1	Fkh1
3	77919	78419	YCL025C	AGP1	Fkh1
3	82085	82585	YCL022C		Fkh1
3	82533	83033	tE(UUC)C		Fkh1
3	83120	83620	YCL021W-A		Fkh1
3	95763	96263	YCL016C	DCC1	Fkh1
3	95781	96281	YCL014W	BUD3	Fkh1
3	103358	103858	YCL011C	GBP2	Fkh1
3	104350	104850	YCL010C	SGF29	Fkh1
3	106523	107023	YCL005W-A	VMA9	Fkh1
3	106853	107353	YCL008C	STP22	Fkh1
3	107366	107866	YCL007C		Fkh1
3	107521	108021	YCL005W	LDB16	Fkh1
3	111416	111916	YCL001W	RER1	Fkh1
3	111675	112175	YCL002C		Fkh1
3	112580	113080	YCL001W-A		Fkh1
3	118120	118620	YCR003W	MRPL32	Fkh1
3	118348	118848	YCR002C	CDC10	Fkh1
3	120318	120818	YCR004C	YCP4	Fkh1
3	122328	122828	YCR005C	CIT2	Fkh1
3	123003	123503	YCR006C		Fkh1
3	123648	124148	tP(AGG)C	SUF2	Fkh1
3	126730	127230	YCR007C		Fkh1
3	127216	127716	tN(GUU)C		Fkh1
3	127970	128470	YCR008W	SAT4	Fkh1
3	136873	137373	YCR011C	ADP1	Fkh1
3	137246	137746	YCR012W	PGK1	Fkh1
3	139049	139549	YCR013C		Fkh1
3	142170	142670	YCR015C		Fkh1
3	142771	143271	tG(GCC)C	SUF16	Fkh1
3	162222	162722	YCR024C	SLM5	Fkh1
3	162865	163365	YCR024C-B		Fkh1
3	163067	163567	YCR024C-A	PMP1	Fkh1
3	163856	164356	YCR025C		Fkh1
3	167999	168499	YCR027C	RHB1	Fkh1
3	168372	168872	tQ(UUG)C		Fkh1
3	190092	190592	YCR034W	FEN1	Fkh1
3	197185	197685	YCR037C	PHO87	Fkh1
3	198793	199293	YCR038W-A		Fkh1
3	199549	200049	YCR038C	BUD5	Fkh1
3	199942	200442	YCR040W	MATALPHA1	Fkh1
3	200178	200678	YCR039C	MATALPHA2	Fkh1
3	200411	200911	YCR041W		Fkh1
3	205397	205897	YCR042C	TAF2	Fkh1
3	206644	207144	YCR043C		Fkh1
3	227442	227942	tS(CGA)C	SUP61	Fkh1
3	227818	228318	YCR063W	BUD31	Fkh1
3	228505	229005	YCR064C		Fkh1
3	228810	229310	YCR065W	HCM1	Fkh1
3	238555	239055	YCR069W	CPR4	Fkh1
3	240543	241043	YCR071C	IMG2	Fkh1
3	246463	246963	YCR073W-A	SOL2	Fkh1
3	246583	247083	YCR073C	SSK22	Fkh1
3	248475	248975	YCR075W-A		Fkh1
3	248815	249315	YCR075C	ERS1	Fkh1
3	250045	250545	YCR076C	FUB1	Fkh1
3	252345	252845	YCR079W	PTC6	Fkh1
3	252628	253128	YCR077C	PAT1	Fkh1
3	262416	262916	YCR085W		Fkh1
3	262452	262952	YCR084C	TUP1	Fkh1
3	262892	263392	YCR086W	CSM1	Fkh1
3	263476	263976	YCR087W		Fkh1
3	264467	264967	YCR087C-A		Fkh1
3	264568	265068	YCR088W	ABP1	Fkh1
3	279617	280117	YCR093W	CDC39	Fkh1
3	279820	280320	YCR092C	MSH3	Fkh1
3	286262	286762	YCR094W	CDC50	Fkh1
3	293335	293835	YCR097W	HMRA1	Fkh1
3	293538	294038	YCR096C	HMRA2	Fkh1
3	293939	294439	YCR097W-A		Fkh1
3	294984	295484	tT(AGU)C		Fkh1
3	308570	309070	YCR105W	ADH7	Fkh1
4	22323	22823	YDL240W	LRG1	Fkh1
4	22608	23108	YDL240C-A		Fkh1
4	37987	38487	YDL232W	OST4	Fkh1
4	42200	42700	YDL230W	PTP1	Fkh1
4	42244	42744	YDL231C	BRE4	Fkh1
4	56346	56846	YDL224C	WHI4	Fkh1
4	73918	74418	YDL215C	GDH2	Fkh1
4	83048	83548	tG(GCC)D1		Fkh1
4	83770	84270	YDL210W	UGA4	Fkh1
4	87012	87512	YDL208W	NHP2	Fkh1
4	87226	87726	YDL209C	CWC2	Fkh1
4	87748	88248	YDL207W	GLE1	Fkh1
4	97953	98453	YDL203C	ACK1	Fkh1
4	97975	98475	YDL202W	MRPL11	Fkh1
4	99061	99561	YDL201W	TRM8	Fkh1
4	103353	103853	YDL199C		Fkh1
4	104551	105051	YDL198C	GGC1	Fkh1
4	106241	106741	YDL196W		Fkh1
4	106494	106994	YDL197C	ASF2	Fkh1
4	106708	107208	YDL195W	SEC31	Fkh1
4	115821	116321	YDL192W	ARF1	Fkh1
4	121716	122216	YDL189W	RBS1	Fkh1
4	130484	130984	YDL184C	RPL41A	Fkh1
4	145518	146018	YDL175C	AIR2	Fkh1
4	216029	216529	YDL137W	ARF2	Fkh1
4	217100	217600	YDL136W	RPL35B	Fkh1
4	223804	224304	YDL132W	CDC53	Fkh1
4	226893	227393	YDL131W	LYS21	Fkh1
4	232152	232652	YDL128W	VCX1	Fkh1
4	242052	242552	YDL122W	UBP1	Fkh1
4	264110	264610	YDL111C	RRP42	Fkh1
4	264964	265464	YDL110C	TMA17	Fkh1
4	281848	282348	YDL101C	DUN1	Fkh1
4	282919	283419	YDL099W	BUG1	Fkh1
4	304737	305237	YDL084W	SUB2	Fkh1
4	330447	330947	YDL072C	YET3	Fkh1
4	330524	331024	YDL070W	BDF2	Fkh1
4	331040	331540	YDL071C		Fkh1
4	333810	334310	YDL069C	CBS1	Fkh1
4	340134	340634	YDL063C	SYO1	Fkh1
4	340798	341298	YDL061C	RPS29B	Fkh1
4	341119	341619	YDL060W	TSR1	Fkh1
4	359077	359577	tK(UUU)D		Fkh1
4	361285	361785	YDL054C	MCH1	Fkh1
4	362256	362756	YDL053C	PBP4	Fkh1
4	365874	366374	YDL049C	KNH1	Fkh1
4	368211	368711	YDL048C	STP4	Fkh1
4	369271	369771	YDL047W	SIT4	Fkh1
4	371748	372248	YDL045W-A	MRP10	Fkh1
4	376480	376980	YDL043C	PRP11	Fkh1
4	385587	386087	YDL037C	BSC1	Fkh1
4	403291	403791	YDL028C	MPS1	Fkh1
4	404249	404749	YDL026W		Fkh1
4	411325	411825	YDL022W	GPD1	Fkh1
4	412081	412581	YDL023C		Fkh1
4	413453	413953	YDL021W	GPM2	Fkh1
4	423510	424010	YDL018C	ERP3	Fkh1
4	423709	424209	YDL017W	CDC7	Fkh1
4	426934	427434	YDL015C	TSC13	Fkh1
4	428567	429067	YDL013W	SLX5	Fkh1
4	434336	434836	tT(AGU)D		Fkh1
4	444183	444683	YDL003W	MCD1	Fkh1
4	453622	454122	YDR003W	RCR2	Fkh1
4	454282	454782	YDR003W-A		Fkh1
4	462602	463102	YDR008C		Fkh1
4	462934	463434	YDR009W	GAL3	Fkh1
4	477297	477797	YDR014W-A	HED1	Fkh1
4	488662	489162	YDR022C	ATG31	Fkh1
4	488870	489370	tV(UAC)D		Fkh1
4	489008	489508	YDR023W	SES1	Fkh1
4	497318	497818	YDR027C	VPS54	Fkh1
4	502998	503498	YDR031W	MIC14	Fkh1
4	503273	503773	YDR030C	RAD28	Fkh1
4	507647	508147	YDR033W	MRH1	Fkh1
4	519243	519743	tL(UAA)D		Fkh1
4	520472	520972	tQ(UUG)D1		Fkh1
4	520692	521192	YDR034C-A		Fkh1
4	520814	521314	YDR034W-B		Fkh1
4	521316	521816	YDR035W	ARO3	Fkh1
4	524940	525440	YDR037W	KRS1	Fkh1
4	541203	541703	YDR042C		Fkh1
4	550576	551076	YDR046C	BAP3	Fkh1
4	551360	551860	YDR047W	HEM12	Fkh1
4	552754	553254	YDR049W	VMS1	Fkh1
4	556472	556972	YDR050C	TPI1	Fkh1
4	562327	562827	YDR054C	CDC34	Fkh1
4	573664	574164	YDR061W		Fkh1
4	600293	600793	YDR077W	SED1	Fkh1
4	614004	614504	YDR084C	TVP23	Fkh1
4	616150	616650	YDR085C	AFR1	Fkh1
4	617170	617670	YDR086C	SSS1	Fkh1
4	619645	620145	YDR088C	SLU7	Fkh1
4	620041	620541	tR(ACG)D		Fkh1
4	621612	622112	YDR089W		Fkh1
4	628534	629034	YDR091C	RLI1	Fkh1
4	629376	629876	YDR092W	UBC13	Fkh1
4	653107	653607	YDR099W	BMH2	Fkh1
4	654513	655013	YDR100W	TVP15	Fkh1
4	670769	671269	YDR108W	TRS85	Fkh1
4	671034	671534	YDR107C	TMN2	Fkh1
4	681617	682117	YDR113C	PDS1	Fkh1
4	681675	682175	YDR115W		Fkh1
4	682226	682726	YDR114C		Fkh1
4	687268	687768	YDR118W-A		Fkh1
4	687727	688227	YDR119W	VBA4	Fkh1
4	716622	717122	YDR130C	FIN1	Fkh1
4	720303	720803	YDR132C		Fkh1
4	721297	721797	YDR133C		Fkh1
4	741600	742100	YDR142C	PEX7	Fkh1
4	750742	751242	YDR146C	SWI5	Fkh1
4	751131	751631	YDR147W	EKI1	Fkh1
4	767971	768471	YDR153C	ENT5	Fkh1
4	768753	769253	YDR154C		Fkh1
4	769000	769500	YDR155C	CPR1	Fkh1
4	769025	769525	YDR156W	RPA14	Fkh1
4	769431	769931	YDR157W		Fkh1
4	769857	770357	YDR158W	HOM2	Fkh1
4	771377	771877	YDR159W	SAC3	Fkh1
4	793889	794389	YDR169C	STB3	Fkh1
4	794723	795223	YDR169C-A		Fkh1
4	807824	808324	YDR172W	SUP35	Fkh1
4	817450	817950	YDR178W	SDH4	Fkh1
4	818933	819433	YDR179W-A		Fkh1
4	819196	819696	YDR179C	CSN9	Fkh1
4	835492	835992	YDR186C		Fkh1
4	835921	836421	YDR188W	CCT6	Fkh1
4	836746	837246	YDR187C		Fkh1
4	855817	856317	YDR201W	SPC19	Fkh1
4	856093	856593	YDR200C	VPS64	Fkh1
4	867522	868022	YDR207C	UME6	Fkh1
4	867724	868224	YDR208W	MSS4	Fkh1
4	870574	871074	YDR210W		Fkh1
4	871449	871949	YDR209C		Fkh1
4	892375	892875	YDR214W	AHA1	Fkh1
4	903480	903980	YDR217C	RAD9	Fkh1
4	906830	907330	YDR221W	GTB1	Fkh1
4	906852	907352	YDR219C	MFB1	Fkh1
4	909554	910054	YDR222W		Fkh1
4	914712	915212	YDR224C	HTB1	Fkh1
4	915030	915530	YDR225W	HTA1	Fkh1
4	915986	916486	YDR226W	ADK1	Fkh1
4	917071	917571	YDR227W	SIR4	Fkh1
4	930357	930857	YDR233C	RTN1	Fkh1
4	930629	931129	YDR234W	LYS4	Fkh1
4	945812	946312	tY(GUA)D	SUP2	Fkh1
4	946307	946807	YDR242W	AMD2	Fkh1
4	954633	955133	YDR246W-A		Fkh1
4	955513	956013	YDR247W	VHS1	Fkh1
4	964565	965065	YDR253C	MET32	Fkh1
4	964613	965113	YDR254W	CHL4	Fkh1
4	974243	974743	YDR258C	HSP78	Fkh1
4	975782	976282	YDR259C	YAP6	Fkh1
4	977229	977729	YDR260C	SWM1	Fkh1
4	992332	992832	tG(GCC)D2		Fkh1
4	992634	993134	YDR262W		Fkh1
4	995534	996034	YDR263C	DIN7	Fkh1
4	1009676	1010176	YDR273W	DON1	Fkh1
4	1013643	1014143	YDR276C	PMP3	Fkh1
4	1017278	1017778	tE(CUC)D		Fkh1
4	1017318	1017818	YDR278C		Fkh1
4	1022321	1022821	YDR281C	PHM6	Fkh1
4	1031419	1031919	YDR284C	DPP1	Fkh1
4	1031936	1032436	YDR285W	ZIP1	Fkh1
4	1049392	1049892	YDR293C	SSD1	Fkh1
4	1054712	1055212	YDR296W	MHR1	Fkh1
4	1056051	1056551	YDR297W	SUR2	Fkh1
4	1075171	1075671	YDR306C		Fkh1
4	1075365	1075865	YDR307W	PMT7	Fkh1
4	1075544	1076044	tV(CAC)D		Fkh1
4	1078449	1078949	YDR308C	SRB7	Fkh1
4	1080199	1080699	YDR309C	GIC2	Fkh1
4	1087081	1087581	YDR312W	SSF2	Fkh1
4	1090079	1090579	YDR313C	PIB1	Fkh1
4	1095461	1095961	tF(GAA)D		Fkh1
4	1116626	1117126	YDR325W	YCG1	Fkh1
4	1116763	1117263	YDR324C	UTP4	Fkh1
4	1127372	1127872	YDR330W	UBX5	Fkh1
4	1127595	1128095	YDR329C	PEX3	Fkh1
4	1140668	1141168	YDR335W	MSN5	Fkh1
4	1144592	1145092	YDR336W		Fkh1
4	1153626	1154126	YDR341C		Fkh1
4	1155928	1156428	YDR342C	HXT7	Fkh1
4	1161320	1161820	YDR343C	HXT6	Fkh1
4	1162449	1162949	YDR344C		Fkh1
4	1164660	1165160	YDR345C	HXT3	Fkh1
4	1174176	1174676	YDR349C	YPS7	Fkh1
4	1175329	1175829	tM(CAU)D	EMT1	Fkh1
4	1184247	1184747	YDR354W	TRP4	Fkh1
4	1185282	1185782	YDR354C-A		Fkh1
4	1185607	1186107	YDR356W	SPC110	Fkh1
4	1186369	1186869	YDR355C		Fkh1
4	1198683	1199183	YDR363W	ESC2	Fkh1
4	1198697	1199197	YDR362C	TFC6	Fkh1
4	1201250	1201750	tK(CUU)D1		Fkh1
4	1201628	1202128	YDR363W-A	SEM1	Fkh1
4	1204210	1204710	YDR364C	CDC40	Fkh1
4	1212348	1212848	YDR367W	KEI1	Fkh1
4	1212836	1213336	YDR366C		Fkh1
4	1213404	1213904	YDR368W	YPR1	Fkh1
4	1218913	1219413	YDR371W	CTS2	Fkh1
4	1219110	1219610	YDR370C	DXO1	Fkh1
4	1228111	1228611	YDR377W	ATP17	Fkh1
4	1229609	1230109	YDR378C	LSM6	Fkh1
4	1229667	1230167	YDR379W	RGA2	Fkh1
4	1236058	1236558	YDR381W	YRA1	Fkh1
4	1238850	1239350	YDR381C-A		Fkh1
4	1249686	1250186	YDR388W	RVS167	Fkh1
4	1249821	1250321	YDR387C		Fkh1
4	1256847	1257347	YDR390C	UBA2	Fkh1
4	1257079	1257579	tG(CCC)D	SUF3	Fkh1
4	1262824	1263324	YDR395W	SXM1	Fkh1
4	1265795	1266295	YDR396W		Fkh1
4	1269568	1270068	YDR399W	HPT1	Fkh1
4	1270563	1271063	YDR400W	URH1	Fkh1
4	1273703	1274203	YDR402C	DIT2	Fkh1
4	1274102	1274602	YDR403W	DIT1	Fkh1
4	1283299	1283799	YDR406W-A		Fkh1
4	1287938	1288438	YDR407C	TRS120	Fkh1
4	1288859	1289359	YDR408C	ADE8	Fkh1
4	1288906	1289406	YDR409W	SIZ1	Fkh1
4	1293091	1293591	YDR410C	STE14	Fkh1
4	1295411	1295911	YDR413C		Fkh1
4	1301116	1301616	YDR418W	RPL12B	Fkh1
4	1301926	1302426	YDR417C		Fkh1
4	1302674	1303174	YDR419W	RAD30	Fkh1
4	1305130	1305630	tS(AGA)D3		Fkh1
4	1305767	1306267	YDR420W	HKR1	Fkh1
4	1324239	1324739	YDR428C	BNA7	Fkh1
4	1325301	1325801	YDR429C	TIF35	Fkh1
4	1328283	1328783	YDR432W	NPL3	Fkh1
4	1328470	1328970	YDR430C	CYM1	Fkh1
4	1329100	1329600	YDR433W		Fkh1
4	1330737	1331237	YDR434W	GPI17	Fkh1
4	1355553	1356053	YDR447C	RPS17B	Fkh1
4	1355565	1356065	YDR448W	ADA2	Fkh1
4	1362181	1362681	YDR451C	YHP1	Fkh1
4	1362378	1362878	YDR452W	PPN1	Fkh1
4	1383311	1383811	YDR460W	TFB3	Fkh1
4	1383443	1383943	YDR459C	PFA5	Fkh1
4	1397909	1398409	YDR467C		Fkh1
4	1398515	1399015	YDR469W	SDC1	Fkh1
4	1398700	1399200	YDR468C	TLG1	Fkh1
4	1401214	1401714	YDR470C	UGO1	Fkh1
4	1401270	1401770	YDR471W	RPL27B	Fkh1
4	1402822	1403322	YDR472W	TRS31	Fkh1
4	1411873	1412373	YDR477W	SNF1	Fkh1
4	1427207	1427707	YDR485C	VPS72	Fkh1
4	1428120	1428620	YDR486C	VPS60	Fkh1
4	1428980	1429480	YDR487C	RIB3	Fkh1
4	1430512	1431012	YDR489W	SLD5	Fkh1
4	1430789	1431289	YDR488C	PAC11	Fkh1
4	1434268	1434768	YDR490C	PKH1	Fkh1
4	1434424	1434924	YDR492W	IZH1	Fkh1
4	1436430	1436930	YDR494W	RSM28	Fkh1
4	1446994	1447494	YDR498C	SEC20	Fkh1
4	1447330	1447830	YDR499W	LCD1	Fkh1
4	1450853	1451353	YDR501W	PLM2	Fkh1
4	1450853	1451353	YDR500C	RPL37B	Fkh1
4	1454464	1454964	YDR502C	SAM2	Fkh1
4	1459220	1459720	YDR505C	PSP1	Fkh1
4	1461554	1462054	YDR506C	GMC1	Fkh1
4	1461829	1462329	tL(CAA)D		Fkh1
4	1469811	1470311	YDR510C-A		Fkh1
4	1470517	1471017	YDR513W	GRX2	Fkh1
4	1488903	1489403	YDR524W-C		Fkh1
4	1488990	1489490	YDR524C	AGE1	Fkh1
4	1489405	1489905	YDR525W	API2	Fkh1
4	1489798	1490298	YDR524C-B		Fkh1
4	1489990	1490490	YDR524C-A		Fkh1
4	1490096	1490596	YDR525W-A	SNA2	Fkh1
4	1490594	1491094	YDR527W	RBA50	Fkh1
4	1502160	1502660	YDR533C	HSP31	Fkh1
4	1504900	1505400	YDR534C	FIT1	Fkh1
4	1510402	1510902	YDR538W	PAD1	Fkh1
4	1511461	1511961	YDR537C		Fkh1
5	7553	8053	YEL073C		Fkh1
5	15855	16355	YEL071W	DLD3	Fkh1
5	31239	31739	YEL064C	AVT2	Fkh1
5	33466	33966	YEL063C	CAN1	Fkh1
5	33907	34407	YEL062W	NPR2	Fkh1
5	39537	40037	YEL061C	CIN8	Fkh1
5	51539	52039	YEL055C	POL5	Fkh1
5	52408	52908	YEL053W-A		Fkh1
5	53218	53718	YEL054C	RPL12A	Fkh1
5	59049	59549	YEL050W-A		Fkh1
5	60851	61351	YEL050C	RML2	Fkh1
5	61960	62460	tG(GCC)E		Fkh1
5	66797	67297	YEL047C	FRD1	Fkh1
5	68792	69292	YEL046C	GLY1	Fkh1
5	69257	69757	YEL044W	IES6	Fkh1
5	69265	69765	YEL045C		Fkh1
5	69978	70478	YEL043W		Fkh1
5	77553	78053	YEL040W	UTR2	Fkh1
5	79962	80462	YEL038W	UTR4	Fkh1
5	79977	80477	YEL039C	CYC7	Fkh1
5	84552	85052	YEL036C	ANP1	Fkh1
5	85176	85676	YEL034W	HYP2	Fkh1
5	85545	86045	YEL035C	UTR5	Fkh1
5	85679	86179	YEL033W	MTC7	Fkh1
5	86104	86604	tS(AGA)E		Fkh1
5	86215	86715	YEL034C-A		Fkh1
5	86437	86937	YEL032W	MCM3	Fkh1
5	87201	87701	YEL032C-A		Fkh1
5	94144	94644	YEL030W	ECM10	Fkh1
5	99633	100133	tM(CAU)E	IMT4	Fkh1
5	100269	100769	YEL027W	VMA3	Fkh1
5	115667	116167	YEL021W	URA3	Fkh1
5	116711	117211	YEL020W-A	TIM9	Fkh1
5	117380	117880	YEL020C-B		Fkh1
5	121988	122488	YEL018C-A		Fkh1
5	122929	123429	YEL017C-A	PMP2	Fkh1
5	123157	123657	YEL017W	GTT3	Fkh1
5	126129	126629	YEL015W	EDC3	Fkh1
5	126218	126718	YEL016C	NPP2	Fkh1
5	131153	131653	tQ(UUG)E2		Fkh1
5	131272	131772	YEL012W	UBC8	Fkh1
5	138166	138666	tR(UCU)E		Fkh1
5	139763	140263	YEL009C	GCN4	Fkh1
5	140012	140512	YEL008W		Fkh1
5	140818	141318	YEL008C-A		Fkh1
5	141392	141892	YEL007W	MIT1	Fkh1
5	146755	147255	YEL005C	VAB2	Fkh1
5	147676	148176	YEL003W	GIM4	Fkh1
5	150978	151478	YEL001C	IRC22	Fkh1
5	153020	153520	YER001W	MNN1	Fkh1
5	166885	167385	YER007C-A	TMA20	Fkh1
5	173338	173838	YER010C		Fkh1
5	174748	175248	YER011W	TIR1	Fkh1
5	176599	177099	tE(UUC)E1		Fkh1
5	177335	177835	YER012W	PRE1	Fkh1
5	198312	198812	YER022W	SRB4	Fkh1
5	204751	205251	YER025W	GCD11	Fkh1
5	206857	207357	tH(GUG)E1		Fkh1
5	208474	208974	YER026C	CHO1	Fkh1
5	214563	215063	YER032W	FIR1	Fkh1
5	214747	215247	YER031C	YPT31	Fkh1
5	221287	221787	YER033C	ZRG8	Fkh1
5	221346	221846	YER034W		Fkh1
5	238016	238516	YER044C	ERG28	Fkh1
5	242680	243180	YER046W	SPO73	Fkh1
5	243200	243700	YER046W-A		Fkh1
5	248157	248657	YER048C	CAJ1	Fkh1
5	249786	250286	tQ(UUG)E1		Fkh1
5	250218	250718	YER048W-A	ISD11	Fkh1
5	251228	251728	YER049W	TPA1	Fkh1
5	254156	254656	YER051W	JHD1	Fkh1
5	254387	254887	YER050C	RSM18	Fkh1
5	257958	258458	YER052C	HOM3	Fkh1
5	259639	260139	YER053C	PIC2	Fkh1
5	261046	261546	YER053C-A		Fkh1
5	265785	266285	YER055C	HIS1	Fkh1
5	281210	281710	YER063W	THO1	Fkh1
5	284222	284722	YER064C	VHR2	Fkh1
5	286914	287414	YER065C	ICL1	Fkh1
5	288524	289024	tS(UGA)E	SUP19	Fkh1
5	294910	295410	YER069W	ARG5,6	Fkh1
5	298450	298950	YER070W	RNR1	Fkh1
5	307153	307653	YER074W-A	YOS1	Fkh1
5	311199	311699	YER075C	PTP3	Fkh1
5	312095	312595	tA(UGC)E		Fkh1
5	322186	322686	YER081W	SER3	Fkh1
5	330076	330576	YER087W	AIM10	Fkh1
5	332368	332868	YER087C-A		Fkh1
5	332830	333330	YER087C-B	SBH1	Fkh1
5	335188	335688	YER088C	DOT6	Fkh1
5	335427	335927	YER088W-B		Fkh1
5	336019	336519	YER088C-A		Fkh1
5	348400	348900	YER093C-A	AIM11	Fkh1
5	349346	349846	YER094C	PUP3	Fkh1
5	349480	349980	YER095W	RAD51	Fkh1
5	364089	364589	YER103W	SSA4	Fkh1
5	366302	366802	YER104W	RTT105	Fkh1
5	377614	378114	YER109C	FLO8	Fkh1
5	396172	396672	YER116C	SLX8	Fkh1
5	396269	396769	YER117W	RPL23B	Fkh1
5	399055	399555	YER118C	SHO1	Fkh1
5	400635	401135	YER120W	SCS2	Fkh1
5	400842	401342	YER119C	AVT6	Fkh1
5	401238	401738	YER119C-A		Fkh1
5	401875	402375	YER121W		Fkh1
5	404313	404813	YER123W	YCK3	Fkh1
5	404352	404852	YER122C	GLO3	Fkh1
5	409063	409563	YER124C	DSE1	Fkh1
5	409689	410189	YER125W	RSP5	Fkh1
5	422446	422946	YER130C		Fkh1
5	423452	423952	YER131W	RPS26B	Fkh1
5	431995	432495	YER133W	GLC7	Fkh1
5	434612	435112	tH(GUG)E2		Fkh1
5	435824	436324	tK(CUU)E2		Fkh1
5	438200	438700	tV(AAC)E1		Fkh1
5	438344	438844	YER135C		Fkh1
5	439116	439616	YER136W	GDI1	Fkh1
5	441075	441575	YER137W-A		Fkh1
5	441819	442319	YER137C		Fkh1
5	443275	443775	tI(AAU)E1		Fkh1
5	452959	453459	YER141W	COX15	Fkh1
5	460223	460723	YER144C	UBP5	Fkh1
5	461740	462240	YER145C	FTR1	Fkh1
5	462085	462585	YER146W	LSM5	Fkh1
5	462823	463323	YER145C-A		Fkh1
5	464803	465303	YER148W	SPT15	Fkh1
5	464842	465342	YER147C	SCC4	Fkh1
5	468957	469457	tV(AAC)E2		Fkh1
5	482848	483348	YER155C	BEM2	Fkh1
5	487402	487902	tE(UUC)E3		Fkh1
5	490578	491078	YER158C		Fkh1
5	490987	491487	YER158W-A		Fkh1
5	491958	492458	YER159C	BUR6	Fkh1
5	512244	512744	YER166W	DNF1	Fkh1
5	540150	540650	YER175W-A		Fkh1
5	540363	540863	YER175C	TMT1	Fkh1
5	541190	541690	YER176W	ECM32	Fkh1
5	545111	545611	YER177W	BMH1	Fkh1
5	546317	546817	YER178W	PDA1	Fkh1
5	550527	551027	YER180C	ISC10	Fkh1
5	551122	551622	YER180C-A	SLO1	Fkh1
5	551358	551858	tI(AAU)E2		Fkh1
5	567540	568040	YER188W		Fkh1
5	569907	570407	YER188C-A		Fkh1
6	55836	56336	YFL037W	TUB2	Fkh1
6	55986	56486	YFL038C	YPT1	Fkh1
6	74372	74872	YFL032W		Fkh1
6	74427	74927	YFL033C	RIM15	Fkh1
6	74679	75179	YFL031W	HAC1	Fkh1
6	76115	76615	YFL031C-A		Fkh1
6	76331	76831	YFL030W	AGX1	Fkh1
6	82080	82580	YFL026W	STE2	Fkh1
6	95010	95510	YFL022C	FRS2	Fkh1
6	95466	95966	YFL021W	GAT1	Fkh1
6	96615	97115	YFL021C-A		Fkh1
6	104462	104962	YFL017C	GNA1	Fkh1
6	105915	106415	YFL015W-A		Fkh1
6	115645	116145	YFL009W	CDC4	Fkh1
6	115743	116243	YFL010C	WWM1	Fkh1
6	118929	119429	YFL008W	SMC1	Fkh1
6	137157	137657	YFL003C	MSH4	Fkh1
6	137559	138059	tN(GUU)F		Fkh1
6	148610	149110	YFR001W	LOC1	Fkh1
6	152893	153393	YFR004W	RPN11	Fkh1
6	153124	153624	YFR003C	YPI1	Fkh1
6	168724	169224	YFR012W-A		Fkh1
6	173877	174377	YFR014C	CMK1	Fkh1
6	180743	181243	YFR016C		Fkh1
6	181044	181544	tG(GCC)F2		Fkh1
6	182861	183361	YFR017C	IGD1	Fkh1
6	184002	184502	YFR019W	FAB1	Fkh1
6	184222	184722	YFR018C		Fkh1
6	191613	192113	tS(GCU)F		Fkh1
6	199374	199874	YFR023W	PES4	Fkh1
6	204750	205250	YFR025C	HIS2	Fkh1
6	204996	205496	tA(AGC)F		Fkh1
6	210068	210568	YFR028C	CDC14	Fkh1
6	210437	210937	YFR029W	PTR3	Fkh1
6	210707	211207	tY(GUA)F2	SUP6	Fkh1
6	220106	220606	YFR031C	SMC2	Fkh1
6	221418	221918	YFR031C-A	RPL2A	Fkh1
6	222959	223459	YFR032C	RRT5	Fkh1
6	223437	223937	YFR032C-A	RPL29	Fkh1
6	223973	224473	YFR032C-B		Fkh1
6	224769	225269	YFR033C	QCR6	Fkh1
6	225522	226022	YFR034W-A		Fkh1
6	225958	226458	YFR034C	PHO4	Fkh1
6	226463	226963	YFR036W	CDC26	Fkh1
6	226465	226965	YFR035C		Fkh1
6	226760	227260	tK(CUU)F		Fkh1
6	226951	227451	YFR036W-A		Fkh1
6	228880	229380	YFR038W	IRC5	Fkh1
6	229186	229686	YFR037C	RSC8	Fkh1
6	233544	234044	YFR039C	OSW7	Fkh1
6	233742	234242	YFR040W	SAP155	Fkh1
6	241437	241937	YFR044C	DUG1	Fkh1
6	241498	241998	YFR045W		Fkh1
6	249866	250366	YFR050C	PRE4	Fkh1
6	251803	252303	YFR051C	RET2	Fkh1
6	252005	252505	YFR052W	RPN12	Fkh1
6	268561	269061	YFR057W		Fkh1
7	14157	14657	YGL257C	MNT2	Fkh1
7	14659	15159	YGL256W	ADH4	Fkh1
7	20478	20978	YGL255W	ZRT1	Fkh1
7	21804	22304	YGL254W	FZF1	Fkh1
7	23435	23935	YGL253W	HXK2	Fkh1
7	31410	31910	YGL250W	RMR1	Fkh1
7	31636	32136	YGL251C	HFM1	Fkh1
7	35153	35653	YGL248W	PDE1	Fkh1
7	36433	36933	YGL247W	BRR6	Fkh1
7	48113	48613	YGL240W	DOC1	Fkh1
7	49052	49552	YGL238W	CSE1	Fkh1
7	53528	54028	YGL237C	HAP2	Fkh1
7	66959	67459	YGL229C	SAP4	Fkh1
7	67098	67598	YGL228W	SHE10	Fkh1
7	72840	73340	YGL226W	MTC3	Fkh1
7	73158	73658	YGL226C-A	OST5	Fkh1
7	73902	74402	tV(AAC)G3		Fkh1
7	76394	76894	YGL225W	VRG4	Fkh1
7	80365	80865	YGL223C	COG1	Fkh1
7	81186	81686	YGL222C	EDC1	Fkh1
7	84257	84757	YGL219C	MDM34	Fkh1
7	84385	84885	YGL216W	KIP3	Fkh1
7	85180	85680	YGL217C		Fkh1
7	89510	90010	YGL214W		Fkh1
7	95358	95858	YGL209W	MIG2	Fkh1
7	107504	108004	YGL206C	CHC1	Fkh1
7	107658	108158	YGL205W	POX1	Fkh1
7	110696	111196	tH(GUG)G1		Fkh1
7	121769	122269	tK(CUU)G1		Fkh1
7	131025	131525	YGL195W	GCN1	Fkh1
7	141726	142226	YGL194C	HOS2	Fkh1
7	141746	142246	YGL192W	IME4	Fkh1
7	142227	142727	YGL193C		Fkh1
7	149516	150016	YGL188C		Fkh1
7	150171	150671	YGL187C	COX4	Fkh1
7	180113	180613	YGL173C	XRN1	Fkh1
7	180200	180700	YGL172W	NUP49	Fkh1
7	185394	185894	YGL170C	SPO74	Fkh1
7	185559	186059	YGL169W	SUA5	Fkh1
7	197638	198138	YGL162W	SUT1	Fkh1
7	200061	200561	YGL160W	AIM14	Fkh1
7	200142	200642	YGL161C	YIP5	Fkh1
7	225899	226399	YGL148W	ARO2	Fkh1
7	228329	228829	YGL147C	RPL9A	Fkh1
7	253859	254359	YGL136C	MRM2	Fkh1
7	254141	254641	YGL135W	RPL1B	Fkh1
7	255163	255663	YGL134W	PCL10	Fkh1
7	270775	271275	YGL127C	SOH1	Fkh1
7	272020	272520	YGL125W	MET13	Fkh1
7	276714	277214	YGL124C	MON1	Fkh1
7	277117	277617	YGL123W	RPS2	Fkh1
7	277864	278364	YGL123C-A		Fkh1
7	280523	281023	YGL122C	NAB2	Fkh1
7	281157	281657	YGL121C	GPG1	Fkh1
7	287455	287955	tW(CCA)G1		Fkh1
7	288012	288512	YGL117W		Fkh1
7	288451	288951	YGL118C		Fkh1
7	289309	289809	YGL116W	CDC20	Fkh1
7	310173	310673	YGL104C	VPS73	Fkh1
7	310467	310967	YGL103W	RPL28	Fkh1
7	311693	312193	YGL101W		Fkh1
7	311933	312433	YGL102C		Fkh1
7	312734	313234	YGL100W	SEH1	Fkh1
7	316842	317342	YGL098W	USE1	Fkh1
7	324831	325331	YGL096W	TOS8	Fkh1
7	334386	334886	YGL093W	SPC105	Fkh1
7	334465	334965	YGL094C	PAN2	Fkh1
7	337406	337906	YGL092W	NUP145	Fkh1
7	345153	345653	YGL089C	MF(ALPHA)2	Fkh1
7	345336	345836	YGL088W		Fkh1
7	346619	347119	YGL086W	MAD1	Fkh1
7	346904	347404	YGL087C	MMS2	Fkh1
7	368088	368588	YGL075C	MPS2	Fkh1
7	368253	368753	YGL073W	HSF1	Fkh1
7	368922	369422	YGL074C		Fkh1
7	371362	371862	YGL072C		Fkh1
7	371512	372012	YGL071W	AFT1	Fkh1
7	377109	377609	YGL066W	SGF73	Fkh1
7	381271	381771	YGL065C	ALG2	Fkh1
7	397618	398118	YGL056C	SDS23	Fkh1
7	398128	398628	YGL055W	OLE1	Fkh1
7	401287	401787	YGL054C	ERV14	Fkh1
7	401598	402098	tE(UUC)G2		Fkh1
7	409604	410104	YGL049C	TIF4632	Fkh1
7	411052	411552	YGL047W	ALG13	Fkh1
7	411286	411786	YGL048C	RPT6	Fkh1
7	412367	412867	tV(AAC)G1		Fkh1
7	413602	414102	YGL045W	RIM8	Fkh1
7	420555	421055	YGL040C	HEM2	Fkh1
7	433062	433562	YGL035C	MIG1	Fkh1
7	433579	434079	YGL034C		Fkh1
7	442909	443409	YGL028C	SCW11	Fkh1
7	454285	454785	YGL021W	ALK1	Fkh1
7	478652	479152	YGL009C	LEU1	Fkh1
7	482666	483166	YGL008C	PMA1	Fkh1
7	482760	483260	YGL007W	BRP1	Fkh1
7	483027	483527	YGL007C-A		Fkh1
7	484923	485423	YGL006W-A		Fkh1
7	485421	485921	YGL006W	PMC1	Fkh1
7	496502	497002	YGL001C	ERG26	Fkh1
7	499632	500132	YGR003W	CUL3	Fkh1
7	499906	500406	YGR002C	SWC4	Fkh1
7	502438	502938	YGR004W	PEX31	Fkh1
7	505570	506070	YGR006W	PRP18	Fkh1
7	505859	506359	YGR005C	TFG2	Fkh1
7	528764	529264	YGR023W	MTL1	Fkh1
7	554967	555467	YGR033C	TIM21	Fkh1
7	555312	555812	YGR034W	RPL26B	Fkh1
7	561743	562243	tS(AGA)G		Fkh1
7	574388	574888	YGR039W		Fkh1
7	574898	575398	YGR040W	KSS1	Fkh1
7	576987	577487	YGR041W	BUD9	Fkh1
7	589326	589826	YGR048W	UFD1	Fkh1
7	589469	589969	YGR047C	TFC4	Fkh1
7	592442	592942	YGR050C		Fkh1
7	593096	593596	YGR052W	FMP48	Fkh1
7	593229	593729	YGR051C		Fkh1
7	598917	599417	YGR055W	MUP1	Fkh1
7	601161	601661	YGR056W	RSC1	Fkh1
7	607063	607563	YGR059W	SPR3	Fkh1
7	610064	610564	YGR060W	ERG25	Fkh1
7	639513	640013	YGR077C	PEX8	Fkh1
7	640220	640720	YGR079W		Fkh1
7	640371	640871	YGR078C	PAC10	Fkh1
7	643544	644044	YGR082W	TOM20	Fkh1
7	643780	644280	YGR081C	SLX9	Fkh1
7	646815	647315	YGR083C	GCD2	Fkh1
7	661249	661749	tT(UGU)G1		Fkh1
7	661858	662358	YGR090W	UTP22	Fkh1
7	669888	670388	YGR093W		Fkh1
7	678195	678695	YGR097W	ASK10	Fkh1
7	687399	687899	YGR099W	TEL2	Fkh1
7	687458	687958	YGR098C	ESP1	Fkh1
7	699786	700286	YGR106C	VOA1	Fkh1
7	700175	700675	tL(GAG)G		Fkh1
7	701048	701548	tK(UUU)G2		Fkh1
7	702167	702667	YGR107W		Fkh1
7	703136	703636	YGR108W	CLB1	Fkh1
7	706501	707001	YGR109C	CLB6	Fkh1
7	707179	707679	tC(GCA)G		Fkh1
7	715328	715828	YGR111W		Fkh1
7	729671	730171	YGR119C	NUP57	Fkh1
7	732912	733412	YGR121W-A		Fkh1
7	732927	733427	YGR121C	MEP1	Fkh1
7	733435	733935	YGR122W		Fkh1
7	753844	754344	YGR130C		Fkh1
7	754226	754726	YGR131W	FHN1	Fkh1
7	761928	762428	YGR136W	LSB1	Fkh1
7	762388	762888	YGR137W		Fkh1
7	765226	765726	YGR139W		Fkh1
7	765606	766106	YGR138C	TPO2	Fkh1
7	766929	767429	YGR140W	CBF2	Fkh1
7	770069	770569	YGR141W	VPS62	Fkh1
7	773849	774349	tA(AGC)G		Fkh1
7	774693	775193	YGR143W	SKN1	Fkh1
7	784858	785358	YGR146C	ECL1	Fkh1
7	785437	785937	YGR146C-A		Fkh1
7	793917	794417	tA(UGC)G		Fkh1
7	794990	795490	YGR151C		Fkh1
7	797868	798368	YGR154C	GTO1	Fkh1
7	798043	798543	YGR155W	CYS4	Fkh1
7	809420	809920	YGR161C	RTS3	Fkh1
7	809727	810227	YGR161W-C		Fkh1
7	822982	823482	tV(AAC)G2		Fkh1
7	823559	824059	YGR162W	TIF4631	Fkh1
7	828125	828625	YGR164W		Fkh1
7	828616	829116	YGR165W	MRPS35	Fkh1
7	828794	829294	tR(UCU)G2		Fkh1
7	834482	834982	YGR168C		Fkh1
7	842551	843051	YGR171C	MSM1	Fkh1
7	845149	845649	tG(GCC)G1		Fkh1
7	846155	846655	YGR174W-A		Fkh1
7	846405	846905	YGR174C	CBP4	Fkh1
7	856301	856801	YGR180C	RNR4	Fkh1
7	857491	857991	tL(CAA)G3		Fkh1
7	857787	858287	YGR181W	TIM13	Fkh1
7	865753	866253	YGR184C	UBR1	Fkh1
7	867274	867774	YGR186W	TFG1	Fkh1
7	875109	875609	YGR188C	BUB1	Fkh1
7	875894	876394	tK(CUU)G3		Fkh1
7	878192	878692	YGR189C	CRH1	Fkh1
7	878815	879315	tW(CCA)G2		Fkh1
7	883810	884310	YGR192C	TDH3	Fkh1
7	887875	888375	YGR194C	XKS1	Fkh1
7	888382	888882	YGR195W	SKI6	Fkh1
7	913227	913727	YGR209C	TRX2	Fkh1
7	938992	939492	YGR221C	TOS2	Fkh1
7	939423	939923	YGR222W	PET54	Fkh1
7	944645	945145	YGR225W	AMA1	Fkh1
7	950899	951399	YGR229C	SMI1	Fkh1
7	951394	951894	YGR230W	BNS1	Fkh1
7	959404	959904	YGR234W	YHB1	Fkh1
7	973734	974234	YGR240C	PFK1	Fkh1
7	974777	975277	YGR240C-A		Fkh1
7	975915	976415	YGR242W		Fkh1
7	976581	977081	YGR241C	YAP1802	Fkh1
7	976836	977336	YGR243W	FMP43	Fkh1
7	987549	988049	YGR249W	MGA1	Fkh1
7	1019241	1019741	YGR263C	SAY1	Fkh1
7	1026653	1027153	YGR268C	HUA1	Fkh1
7	1026870	1027370	YGR270W	YTA7	Fkh1
7	1027600	1028100	YGR270C-A		Fkh1
7	1049958	1050458	YGR279C	SCW4	Fkh1
7	1051725	1052225	YGR280C	PXR1	Fkh1
7	1052324	1052824	YGR281W	YOR1	Fkh1
7	1058724	1059224	YGR282C	BGL2	Fkh1
7	1060040	1060540	YGR283C		Fkh1
7	1061590	1062090	YGR284C	ERV29	Fkh1
7	1063153	1063653	YGR285C	ZUO1	Fkh1
8	16892	17392	YHL041W		Fkh1
8	32676	33176	YHL034W-A		Fkh1
8	32756	33256	YHL035C	VMR1	Fkh1
8	34077	34577	YHL034C	SBP1	Fkh1
8	36025	36525	YHL033C	RPL8A	Fkh1
8	39486	39986	YHL031C	GOS1	Fkh1
8	39584	40084	YHL030W	ECM29	Fkh1
8	47968	48468	YHL029C	OCA5	Fkh1
8	48263	48763	YHL028W	WSC4	Fkh1
8	54166	54666	YHL026C		Fkh1
8	54351	54851	YHL025W	SNF6	Fkh1
8	56149	56649	YHL024W	RIM4	Fkh1
8	62255	62755	tH(GUG)H		Fkh1
8	62563	63063	YHL023C	NPR3	Fkh1
8	69208	69708	YHL018W		Fkh1
8	69548	70048	YHL019C	APM2	Fkh1
8	69776	70276	YHL017W		Fkh1
8	78353	78853	YHL013C	OTU2	Fkh1
8	78436	78936	YHL012W		Fkh1
8	103075	103575	YHL002C-A		Fkh1
8	103777	104277	YHL001W	RPL14B	Fkh1
8	105555	106055	YHR001W	OSH7	Fkh1
8	114917	115417	YHR005C	GPA1	Fkh1
8	115901	116401	YHR005C-A	TIM10	Fkh1
8	116179	116679	tT(AGU)H		Fkh1
8	121683	122183	YHR007C	ERG11	Fkh1
8	122765	123265	YHR007C-A		Fkh1
8	123590	124090	YHR008C	SOD2	Fkh1
8	148669	149169	YHR021C	RPS27B	Fkh1
8	164711	165211	YHR027C	RPN1	Fkh1
8	172844	173344	YHR032W	ERC1	Fkh1
8	172970	173470	YHR031C	RRM3	Fkh1
8	174695	175195	YHR032W-A		Fkh1
8	175048	175548	YHR033W		Fkh1
8	175394	175894	YHR032C-A		Fkh1
8	193545	194045	YHR043C	DOG2	Fkh1
8	198285	198785	YHR046C	INM1	Fkh1
8	205962	206462	YHR049W	FSH1	Fkh1
8	207154	207654	YHR050W	SMF2	Fkh1
8	218843	219343	YHR057C	CPR2	Fkh1
8	219608	220108	YHR059W	FYV4	Fkh1
8	219884	220384	YHR058C	MED6	Fkh1
8	220225	220725	YHR060W	VMA22	Fkh1
8	222478	222978	YHR061C	GIC1	Fkh1
8	250601	251101	YHR076W	PTC7	Fkh1
8	277653	278153	YHR086W	NAM8	Fkh1
8	279731	280231	YHR086W-A		Fkh1
8	280320	280820	YHR087W	RTC3	Fkh1
8	280995	281495	YHR088W	RPF1	Fkh1
8	284625	285125	YHR090C	YNG2	Fkh1
8	286770	287270	YHR091C	MSR1	Fkh1
8	288642	289142	YHR093W	AHT1	Fkh1
8	288811	289311	YHR092C	HXT4	Fkh1
8	292443	292943	YHR095W		Fkh1
8	292625	293125	YHR094C	HXT1	Fkh1
8	296447	296947	YHR096C	HXT5	Fkh1
8	315968	316468	YHR101C	BIG1	Fkh1
8	316072	316572	YHR102W	KIC1	Fkh1
8	319914	320414	YHR103W	SBE22	Fkh1
8	341165	341665	YHR116W	COX23	Fkh1
8	341359	341859	YHR115C	DMA1	Fkh1
8	341849	342349	YHR117W	TOM71	Fkh1
8	345543	346043	YHR119W	SET1	Fkh1
8	345628	346128	YHR118C	ORC6	Fkh1
8	354315	354815	YHR123W	EPT1	Fkh1
8	358358	358858	YHR125W		Fkh1
8	358569	359069	tF(GAA)H2		Fkh1
8	364153	364653	YHR129C	ARP1	Fkh1
8	374310	374810	YHR135C	YCK1	Fkh1
8	389800	390300	YHR146W	CRP1	Fkh1
8	393034	393534	YHR148W	IMP3	Fkh1
8	400848	401348	YHR151C	MTC6	Fkh1
8	400934	401434	YHR152W	SPO12	Fkh1
8	402466	402966	YHR154W	RTT107	Fkh1
8	417049	417549	YHR159W	TDA11	Fkh1
8	417179	417679	YHR158C	KEL1	Fkh1
8	429178	429678	YHR164C	DNA2	Fkh1
8	447835	448335	YHR172W	SPC97	Fkh1
8	450827	451327	YHR174W	ENO2	Fkh1
8	451153	451653	YHR173C		Fkh1
8	452372	452872	YHR175W	CTR2	Fkh1
8	467062	467562	YHR180C-B		Fkh1
8	467719	468219	YHR182W		Fkh1
8	470460	470960	YHR183W	GND1	Fkh1
8	471412	471912	YHR182C-A		Fkh1
8	472244	472744	YHR184W	SSP1	Fkh1
8	475340	475840	YHR185C	PFS1	Fkh1
8	475778	476278	tV(CAC)H		Fkh1
8	498422	498922	YHR199C	AIM46	Fkh1
8	498579	499079	YHR200W	RPN10	Fkh1
8	498859	499359	YHR199C-A	NBL1	Fkh1
8	501888	502388	YHR202W		Fkh1
8	512232	512732	YHR206W	SKN7	Fkh1
8	516485	516985	YHR207C	SET5	Fkh1
8	518937	519437	YHR209W	CRG1	Fkh1
8	553896	554396	YHR216W	IMD2	Fkh1
9	26106	26606	YIL169C		Fkh1
9	41325	41825	YIL159W	BNR1	Fkh1
9	41444	41944	YIL160C	POT1	Fkh1
9	45701	46201	YIL158W	AIM20	Fkh1
9	46792	47292	YIL156W-A		Fkh1
9	73453	73953	YIL147C	SLN1	Fkh1
9	75773	76273	YIL146C	ATG32	Fkh1
9	77283	77783	YIL145C	PAN6	Fkh1
9	77574	78074	YIL144W	TID3	Fkh1
9	92788	93288	YIL137C	TMA108	Fkh1
9	93119	93619	YIL136W	OM45	Fkh1
9	96375	96875	YIL135C	VHS2	Fkh1
9	96725	97225	YIL134C-A		Fkh1
9	96895	97395	YIL134W	FLX1	Fkh1
9	99416	99916	YIL133C	RPL16A	Fkh1
9	117492	117992	YIL126W	STH1	Fkh1
9	117644	118144	YIL127C	RRT14	Fkh1
9	125704	126204	YIL124W	AYR1	Fkh1
9	127651	128151	YIL123W	SIM1	Fkh1
9	133917	134417	YIL120W	QDR1	Fkh1
9	137877	138377	YIL119C	RPI1	Fkh1
9	139252	139752	YIL118W	RHO3	Fkh1
9	160165	160665	YIL109C	SEC24	Fkh1
9	160387	160887	YIL108W		Fkh1
9	165761	166261	YIL107C	PFK26	Fkh1
9	165915	166415	YIL106W	MOB1	Fkh1
9	174531	175031	tT(AGU)I1		Fkh1
9	174887	175387	YIL102C		Fkh1
9	187632	188132	YIL094C	LYS12	Fkh1
9	197092	197592	tE(CUC)I		Fkh1
9	203259	203759	YIL084C	SDS3	Fkh1
9	210165	210665	tI(AAU)I2		Fkh1
9	215953	216453	YIL077C		Fkh1
9	216158	216658	YIL076W	SEC28	Fkh1
9	231072	231572	YIL070C	MAM33	Fkh1
9	232369	232869	YIL069C	RPS24B	Fkh1
9	232513	233013	YIL068W-A		Fkh1
9	240708	241208	YIL066C	RNR3	Fkh1
9	241443	241943	YIL064W	SEE1	Fkh1
9	241775	242275	YIL065C	FIS1	Fkh1
9	246915	247415	YIL059C		Fkh1
9	248350	248850	tS(UGA)I	SUP17	Fkh1
9	258280	258780	YIL051C	MMF1	Fkh1
9	258413	258913	YIL050W	PCL7	Fkh1
9	260937	261437	YIL048W	NEO1	Fkh1
9	265467	265967	YIL047C-A		Fkh1
9	304104	304604	YIL027C	EMC5	Fkh1
9	308575	309075	YIL025C		Fkh1
9	309171	309671	YIL024C		Fkh1
9	312405	312905	YIL021W	RPB3	Fkh1
9	332442	332942	YIL013C	PDR11	Fkh1
9	332511	333011	YIL012W		Fkh1
9	333227	333727	YIL011W	TIR3	Fkh1
9	348505	349005	YIL004C	BET1	Fkh1
9	348622	349122	YIL003W	CFD1	Fkh1
9	349801	350301	YIL002W-A		Fkh1
9	369908	370408	YIR006C	PAN1	Fkh1
9	369917	370417	tE(UUC)I		Fkh1
9	370204	370704	YIR007W		Fkh1
9	374931	375431	YIR010W	DSN1	Fkh1
9	382128	382628	YIR016W		Fkh1
9	384109	384609	YIR018W	YAP5	Fkh1
9	384119	384619	YIR017C	MET28	Fkh1
9	412399	412899	YIR030W-A		Fkh1
9	414679	415179	YIR031C	DAL7	Fkh1
9	435983	436483	YIR042C		Fkh1
10	37200	37700	YJL211C		Fkh1
10	37505	38005	YJL209W	CBP1	Fkh1
10	53879	54379	YJL201W	ECM25	Fkh1
10	54290	54790	YJL202C		Fkh1
10	58813	59313	YJL200C	ACO2	Fkh1
10	59172	59672	tT(AGU)J		Fkh1
10	60182	60682	YJL199C	MBB1	Fkh1
10	60344	60844	YJL198W	PHO90	Fkh1
10	70866	71366	YJL193W		Fkh1
10	73287	73787	YJL191W	RPS14B	Fkh1
10	73414	73914	YJL192C	SOP4	Fkh1
10	75302	75802	YJL190C	RPS22A	Fkh1
10	75433	75933	YJL189W	RPL39	Fkh1
10	76510	77010	YJL188C	BUD19	Fkh1
10	79262	79762	YJL187C	SWE1	Fkh1
10	79655	80155	YJL186W	MNN5	Fkh1
10	82948	83448	YJL184W	GON7	Fkh1
10	82976	83476	YJL185C	ATG36	Fkh1
10	83568	84068	YJL183W	MNN11	Fkh1
10	90097	90597	YJL178C	ATG27	Fkh1
10	90286	90786	YJL177W	RPL17B	Fkh1
10	101599	102099	YJL169W		Fkh1
10	101779	102279	YJL170C	ASG7	Fkh1
10	111159	111659	YJL164C	TPK1	Fkh1
10	115629	116129	YJL162C	JJJ2	Fkh1
10	116010	116510	tE(UUC)J		Fkh1
10	118825	119325	YJL160C		Fkh1
10	119949	120449	YJL159W	HSP150	Fkh1
10	122948	123448	YJL158C	CIS3	Fkh1
10	126104	126604	YJL156W-A		Fkh1
10	126328	126828	YJL157C	FAR1	Fkh1
10	128952	129452	YJL156C	SSY5	Fkh1
10	135933	136433	YJL153C	INO1	Fkh1
10	136623	137123	YJL150W		Fkh1
10	136773	137273	YJL151C	SNA3	Fkh1
10	136879	137379	YJL149W	DAS1	Fkh1
10	139937	140437	YJL148W	RPA34	Fkh1
10	155669	156169	YJL136W-A		Fkh1
10	156127	156627	YJL137C	GLG2	Fkh1
10	157273	157773	YJL136C	RPS21B	Fkh1
10	157377	157877	YJL135W		Fkh1
10	157688	158188	YJL134W	LCB3	Fkh1
10	159847	160347	YJL133C-A		Fkh1
10	160119	160619	YJL133W	MRS3	Fkh1
10	172367	172867	YJL130C	URA2	Fkh1
10	180103	180603	YJL128C	PBS2	Fkh1
10	181709	182209	YJL127C-B		Fkh1
10	190522	191022	YJL120W		Fkh1
10	191090	191590	YJL121C	RPE1	Fkh1
10	191139	191639	YJL118W		Fkh1
10	191895	192395	YJL119C		Fkh1
10	192031	192531	YJL117W	PHO86	Fkh1
10	197385	197885	tA(AGC)J		Fkh1
10	204235	204735	tD(GUC)J1		Fkh1
10	204805	205305	YJL112W	MDV1	Fkh1
10	220016	220516	YJL107C		Fkh1
10	224555	225055	YJL105W	SET4	Fkh1
10	230801	231301	YJL102W	MEF2	Fkh1
10	230881	231381	YJL103C	GSM1	Fkh1
10	233439	233939	tR(ACG)J		Fkh1
10	280685	281185	YJL082W	IML2	Fkh1
10	285271	285771	YJL081C	ARP4	Fkh1
10	289226	289726	YJL080C	SCP160	Fkh1
10	290774	291274	YJL079C	PRY1	Fkh1
10	293547	294047	YJL077W-B		Fkh1
10	293981	294481	YJL078C	PRY3	Fkh1
10	294299	294799	YJL077W-A		Fkh1
10	294745	295245	YJL076W	NET1	Fkh1
10	295061	295561	YJL077C	ICS3	Fkh1
10	298876	299376	YJL075C	APQ13	Fkh1
10	312706	313206	YJL069C	UTP18	Fkh1
10	313584	314084	YJL067W		Fkh1
10	313915	314415	YJL068C		Fkh1
10	319516	320016	YJL061W	NUP82	Fkh1
10	324464	324964	YJL059W	YHC3	Fkh1
10	330121	330621	YJL057C	IKS1	Fkh1
10	351886	352386	YJL046W	AIM22	Fkh1
10	352108	352608	YJL047C	RTT101	Fkh1
10	359630	360130	YJL043W		Fkh1
10	359676	360176	YJL044C	GYP6	Fkh1
10	360749	361249	YJL042W	MHP1	Fkh1
10	374495	374995	tD(GUC)J3		Fkh1
10	374577	375077	tR(UCU)J2		Fkh1
10	377860	378360	tV(AAC)J		Fkh1
10	378325	378825	YJL036W	SNX4	Fkh1
10	381001	381501	YJL035C	TAD2	Fkh1
10	390811	391311	YJL028W		Fkh1
10	390853	391353	YJL029C	VPS53	Fkh1
10	391115	391615	tM(CAU)J1	EMT5	Fkh1
10	391904	392404	YJL026W	RNR2	Fkh1
10	392249	392749	YJL027C		Fkh1
10	396592	397092	YJL024C	APS3	Fkh1
10	396796	397296	tG(GCC)J1		Fkh1
10	402397	402897	YJL019W	MPS3	Fkh1
10	402410	402910	YJL020C	BBC1	Fkh1
10	414466	414966	tK(CUU)J		Fkh1
10	414770	415270	YJL011C	RPC17	Fkh1
10	416036	416536	tW(CCA)J		Fkh1
10	421663	422163	YJL008C	CCT8	Fkh1
10	422437	422937	tM(CAU)J2	EMT3	Fkh1
10	423012	423512	YJL007C		Fkh1
10	424109	424609	YJL006C	CTK2	Fkh1
10	424515	425015	tL(UAA)J	SUP51	Fkh1
10	424657	425157	YJL005W	CYR1	Fkh1
10	454681	455181	YJR009C	TDH2	Fkh1
10	455739	456239	YJR010W	MET3	Fkh1
10	458361	458861	YJR010C-A	SPC1	Fkh1
10	459426	459926	YJR011C		Fkh1
10	459882	460382	YJR013W	GPI14	Fkh1
10	460418	460918	YJR012C		Fkh1
10	461329	461829	YJR014W	TMA22	Fkh1
10	462221	462721	YJR015W		Fkh1
10	466208	466708	YJR016C	ILV3	Fkh1
10	466286	466786	YJR018W		Fkh1
10	469284	469784	YJR022W	LSM8	Fkh1
10	469579	470079	YJR021C	REC107	Fkh1
10	470205	470705	YJR023C		Fkh1
10	471671	472171	YJR025C	BNA1	Fkh1
10	490581	491081	YJR032W	CPR7	Fkh1
10	490812	491312	YJR031C	GEA1	Fkh1
10	496183	496683	YJR034W	PET191	Fkh1
10	496451	496951	YJR033C	RAV1	Fkh1
10	519185	519685	YJR044C	VPS55	Fkh1
10	524093	524593	tS(AGA)J		Fkh1
10	525381	525881	YJR047C	ANB1	Fkh1
10	525835	526335	YJR048W	CYC1	Fkh1
10	531328	531828	tG(GCC)J2		Fkh1
10	531562	532062	YJR052W	RAD7	Fkh1
10	533527	534027	YJR053W	BFA1	Fkh1
10	541008	541508	tD(GUC)J4		Fkh1
10	542502	543002	YJR056C		Fkh1
10	543044	543544	tY(GUA)J2	SUP4	Fkh1
10	550011	550511	YJR061W		Fkh1
10	576601	577101	YJR076C	CDC11	Fkh1
10	578190	578690	YJR077C	MIR1	Fkh1
10	578360	578860	YJR078W	BNA2	Fkh1
10	585437	585937	YJR085C		Fkh1
10	585568	586068	YJR086W	STE18	Fkh1
10	585900	586400	YJR087W		Fkh1
10	587218	587718	YJR089W	BIR1	Fkh1
10	587373	587873	YJR088C	EMC2	Fkh1
10	598235	598735	YJR092W	BUD4	Fkh1
10	598336	598836	YJR091C	JSN1	Fkh1
10	611913	612413	YJR097W	JJJ3	Fkh1
10	617334	617834	YJR100C	AIM25	Fkh1
10	617419	617919	tL(UAG)J		Fkh1
10	617734	618234	YJR101W	RSM26	Fkh1
10	624338	624838	YJR106W	ECM27	Fkh1
10	632941	633441	YJR109C	CPA2	Fkh1
10	633115	633615	YJR110W	YMR1	Fkh1
10	636530	637030	YJR112W	NNF1	Fkh1
10	636706	637206	YJR111C		Fkh1
10	637290	637790	YJR112W-A		Fkh1
10	638159	638659	YJR114W		Fkh1
10	646490	646990	YJR119C	JHD2	Fkh1
10	646626	647126	YJR120W		Fkh1
10	647107	647607	YJR121W	ATP2	Fkh1
10	649276	649776	YJR122W	IBA57	Fkh1
10	651401	651901	YJR123W	RPS5	Fkh1
10	655963	656463	YJR125C	ENT3	Fkh1
10	662421	662921	YJR128W		Fkh1
10	663059	663559	YJR127C	RSF2	Fkh1
10	669022	669522	YJR132W	NMD5	Fkh1
10	683285	683785	YJR137C	MET5	Fkh1
10	684067	684567	YJR138W	IML1	Fkh1
10	703068	703568	YJR145C	RPS4A	Fkh1
10	703385	703885	YJR146W		Fkh1
10	703696	704196	YJR147W	HMS2	Fkh1
11	21734	22234	YKL217W	JEN1	Fkh1
11	30687	31187	YKL215C	OXP1	Fkh1
11	38153	38653	YKL211C	TRP3	Fkh1
11	38663	39163	YKL210W	UBA1	Fkh1
11	67466	67966	YKL201C	MNN4	Fkh1
11	73865	74365	YKL197C	PEX1	Fkh1
11	74124	74624	tN(GUU)K		Fkh1
11	75321	75821	YKL195W	MIA40	Fkh1
11	75534	76034	YKL196C	YKT6	Fkh1
11	83708	84208	tL(UAA)K		Fkh1
11	84204	84704	YKL189W	HYM1	Fkh1
11	91536	92036	YKL187C	FAT3	Fkh1
11	130134	130634	YKL170W	MRPL38	Fkh1
11	131068	131568	YKL169C		Fkh1
11	140691	141191	YKL165C	MCD4	Fkh1
11	141089	141589	tE(UUC)K		Fkh1
11	146074	146574	YKL162C-A		Fkh1
11	154451	154951	YKL159C	RCN1	Fkh1
11	154491	154991	YKL157W	APE2	Fkh1
11	158113	158613	YKL156W	RPS27A	Fkh1
11	159091	159591	YKL156C-A		Fkh1
11	161101	161601	YKL154W	SRP102	Fkh1
11	161342	161842	YKL155C	RSM22	Fkh1
11	162558	163058	tR(UCU)K		Fkh1
11	163100	163600	YKL153W		Fkh1
11	164385	164885	YKL152C	GPM1	Fkh1
11	168829	169329	YKL149C	DBR1	Fkh1
11	180279	180779	YKL140W	TGL1	Fkh1
11	185012	185512	YKL138C-A	HSK3	Fkh1
11	185457	185957	YKL137W	CMC1	Fkh1
11	185681	186181	YKL138C	MRPL31	Fkh1
11	185916	186416	YKL136W		Fkh1
11	202499	202999	tK(CUU)K		Fkh1
11	203041	203541	YKL127W	PGM1	Fkh1
11	205207	205707	YKL126W	YPK1	Fkh1
11	212998	213498	YKL122C	SRP21	Fkh1
11	213642	214142	YKL121W	DGR2	Fkh1
11	216844	217344	YKL120W	OAC1	Fkh1
11	224455	224955	YKL114C	APN1	Fkh1
11	225875	226375	YKL113C	RAD27	Fkh1
11	226070	226570	YKL112W	ABF1	Fkh1
11	229880	230380	YKL110C	KTI12	Fkh1
11	233926	234426	YKL108W	SLD2	Fkh1
11	245373	245873	YKL104C	GFA1	Fkh1
11	247682	248182	YKL103C	APE1	Fkh1
11	248367	248867	YKL102C		Fkh1
11	248420	248920	YKL101W	HSL1	Fkh1
11	258753	259253	YKL096W-A	CWP2	Fkh1
11	258913	259413	YKL097C		Fkh1
11	259222	259722	YKL096C-B		Fkh1
11	260632	261132	YKL096W	CWP1	Fkh1
11	269459	269959	YKL092C	BUD2	Fkh1
11	270650	271150	YKL091C		Fkh1
11	282329	282829	YKL082C	RRP14	Fkh1
11	282391	282891	YKL081W	TEF4	Fkh1
11	284530	285030	YKL080W	VMA5	Fkh1
11	286103	286603	YKL079W	SMY1	Fkh1
11	302418	302918	tW(CCA)K		Fkh1
11	305711	306211	YKL070W		Fkh1
11	306785	307285	YKL069W		Fkh1
11	308217	308717	tV(AAC)K1		Fkh1
11	308706	309206	YKL068W-A		Fkh1
11	309699	310199	YKL068W	NUP100	Fkh1
11	313472	313972	tH(GUG)K		Fkh1
11	321518	322018	YKL063C		Fkh1
11	322728	323228	YKL062W	MSN4	Fkh1
11	333969	334469	YKL057C	NUP120	Fkh1
11	339072	339572	YKL053W		Fkh1
11	339442	339942	YKL053C-A	MDM35	Fkh1
11	340546	341046	YKL052C	ASK1	Fkh1
11	340812	341312	YKL051W	SFK1	Fkh1
11	357975	358475	YKL042W	SPC42	Fkh1
11	359643	360143	YKL041W	VPS24	Fkh1
11	368865	369365	YKL037W	AIM26	Fkh1
11	369391	369891	YKL035W	UGP1	Fkh1
11	369920	370420	YKL036C		Fkh1
11	381572	382072	YKL031W		Fkh1
11	381858	382358	YKL032C	IXR1	Fkh1
11	381998	382498	YKL030W		Fkh1
11	384725	385225	YKL029C	MAE1	Fkh1
11	385258	385758	YKL028W	TFA1	Fkh1
11	393140	393640	YKL024C	URA6	Fkh1
11	393221	393721	YKL023W		Fkh1
11	393373	393873	YKL023C-A		Fkh1
11	425742	426242	YKL009W	MRT4	Fkh1
11	425875	426375	YKL010C	UFD4	Fkh1
11	428551	429051	YKL008C	LAC1	Fkh1
11	428802	429302	YKL007W	CAP1	Fkh1
11	439385	439885	YKL001C	MET14	Fkh1
11	461239	461739	YKR010C	TOF2	Fkh1
11	462696	463196	YKR011C		Fkh1
11	463459	463959	YKR013W	PRY2	Fkh1
11	477838	478338	YKR020W	VPS51	Fkh1
11	478063	478563	YKR019C	IRS4	Fkh1
11	493757	494257	YKR028W	SAP190	Fkh1
11	499782	500282	YKR030W	GMH1	Fkh1
11	506017	506517	YKR032W		Fkh1
11	506395	506895	YKR031C	SPO14	Fkh1
11	506398	506898	YKR034W	DAL80	Fkh1
11	510633	511133	YKR036C	CAF4	Fkh1
11	511797	512297	YKR037C	SPC34	Fkh1
11	513159	513659	YKR038C	KAE1	Fkh1
11	513403	513903	tD(GUC)K		Fkh1
11	514563	515063	YKR039W	GAP1	Fkh1
11	517488	517988	tA(AGC)K2		Fkh1
11	517698	518198	YKR041W		Fkh1
11	518566	519066	YKR040C		Fkh1
11	519027	519527	YKR042W	UTH1	Fkh1
11	523969	524469	YKR045C		Fkh1
11	547716	548216	YKR055W	RHO4	Fkh1
11	547925	548425	YKR054C	DYN1	Fkh1
11	548948	549448	YKR056W	TRM2	Fkh1
11	551157	551657	YKR057W	RPS21A	Fkh1
11	554487	554987	YKR059W	TIF1	Fkh1
11	556018	556518	YKR060W	UTP30	Fkh1
11	559166	559666	YKR062W	TFA2	Fkh1
11	575980	576480	YKR071C	DRE2	Fkh1
11	580750	581250	YKR075C		Fkh1
11	589305	589805	YKR079C	TRZ1	Fkh1
11	589895	590395	YKR080W	MTD1	Fkh1
11	592325	592825	YKR082W	NUP133	Fkh1
11	618750	619250	YKR094C	RPL40B	Fkh1
11	619305	619805	YKR095W	MLP1	Fkh1
11	625364	625864	YKR095W-A	PCC1	Fkh1
11	626293	626793	YKR096W	ESL2	Fkh1
11	652580	653080	YKR103W	NFT1	Fkh1
12	35204	35704	YLL054C		Fkh1
12	39471	39971	YLL051C	FRE6	Fkh1
12	40166	40666	YLL049W	LDB18	Fkh1
12	40414	40914	YLL050C	COF1	Fkh1
12	47463	47963	YLL046C	RNP1	Fkh1
12	47716	48216	YLL044W		Fkh1
12	48629	49129	YLL045C	RPL8B	Fkh1
12	65207	65707	YLL039C	UBI4	Fkh1
12	68080	68580	YLL035W	GRC3	Fkh1
12	68256	68756	YLL036C	PRP19	Fkh1
12	86903	87403	YLL027W	ISA1	Fkh1
12	92048	92548	tP(UGG)L		Fkh1
12	100201	100701	YLL022C	HIF1	Fkh1
12	100447	100947	YLL021W	SPA2	Fkh1
12	131229	131729	YLL008W	DRS1	Fkh1
12	131414	131914	YLL009C	COX17	Fkh1
12	135845	136345	YLL006W-A		Fkh1
12	136086	136586	YLL006W	MMM1	Fkh1
12	136299	136799	YLL007C		Fkh1
12	140546	141046	YLL005C	SPO75	Fkh1
12	140573	141073	YLL004W	ORC3	Fkh1
12	147390	147890	YLL001W	DNM1	Fkh1
12	157730	158230	YLR003C	CMS1	Fkh1
12	163892	164392	YLR007W	NSE1	Fkh1
12	163893	164393	YLR006C	SSK1	Fkh1
12	168603	169103	YLR011W	LOT6	Fkh1
12	179606	180106	YLR018C	POM34	Fkh1
12	179788	180288	YLR019W	PSR2	Fkh1
12	184926	185426	YLR022C	SDO1	Fkh1
12	196472	196972	YLR026C	SED5	Fkh1
12	198085	198585	YLR027C	AAT2	Fkh1
12	201315	201815	YLR028C	ADE16	Fkh1
12	202590	203090	YLR029C	RPL15A	Fkh1
12	211933	212433	YLR034C	SMF3	Fkh1
12	214456	214956	YLR035C	MLH2	Fkh1
12	214955	215455	tA(UGC)L		Fkh1
12	230451	230951	YLR042C		Fkh1
12	232013	232513	YLR043C	TRX1	Fkh1
12	234081	234581	YLR044C	PDC1	Fkh1
12	259401	259901	YLR058C	SHM2	Fkh1
12	260479	260979	YLR060W	FRS1	Fkh1
12	260547	261047	YLR059C	REX2	Fkh1
12	262694	263194	YLR061W	RPL22A	Fkh1
12	263657	264157	YLR063W		Fkh1
12	263954	264454	YLR062C	BUD28	Fkh1
12	264956	265456	YLR064W	PER33	Fkh1
12	286320	286820	YLR079W	SIC1	Fkh1
12	286559	287059	YLR078C	BOS1	Fkh1
12	301743	302243	YLR086W	SMC4	Fkh1
12	301989	302489	YLR085C	ARP6	Fkh1
12	315607	316107	YLR088W	GAA1	Fkh1
12	315731	316231	YLR087C	CSF1	Fkh1
12	321797	322297	YLR091W	GEP5	Fkh1
12	323044	323544	YLR092W	SUL2	Fkh1
12	339473	339973	YLR098C	CHA4	Fkh1
12	340825	341325	YLR099W-A	MIM2	Fkh1
12	340928	341428	YLR099C	ICT1	Fkh1
12	341310	341810	YLR100W	ERG27	Fkh1
12	342961	343461	YLR101C		Fkh1
12	345941	346441	YLR103C	CDC45	Fkh1
12	346085	346585	YLR104W	LCL2	Fkh1
12	368124	368624	YLR108C		Fkh1
12	368281	368781	YLR109W	AHP1	Fkh1
12	369891	370391	YLR111W		Fkh1
12	370098	370598	YLR110C	CCW12	Fkh1
12	370291	370791	YLR112W		Fkh1
12	371120	371620	YLR113W	HOG1	Fkh1
12	373855	374355	tR(ACG)L		Fkh1
12	392984	393484	YLR125W		Fkh1
12	406822	407322	YLR131C	ACE2	Fkh1
12	407945	408445	YLR133W	CKI1	Fkh1
12	408155	408655	YLR132C	USB1	Fkh1
12	410223	410723	YLR134W	PDC5	Fkh1
12	426632	427132	tD(GUC)L1		Fkh1
12	426829	427329	YLR143W	DPH6	Fkh1
12	439823	440323	YLR149C		Fkh1
12	439967	440467	YLR150W	STM1	Fkh1
12	440456	440956	YLR149C-A		Fkh1
12	444688	445188	YLR152C		Fkh1
12	447575	448075	YLR153C	ACS2	Fkh1
12	448314	448814	YLR154C	RNH203	Fkh1
12	448721	449221	tQ(UUG)L		Fkh1
12	459675	460175	NTS2-1	NTS2-1	Fkh1
12	513821	514321	YLR178C	TFS1	Fkh1
12	514713	515213	YLR179C		Fkh1
12	514762	515262	YLR180W	SAM1	Fkh1
12	522012	522512	YLR183C	TOS4	Fkh1
12	522163	522663	YLR185W	RPL37A	Fkh1
12	523132	523632	YLR186W	EMG1	Fkh1
12	534393	534893	YLR189C	ATG26	Fkh1
12	534714	535214	YLR190W	MMR1	Fkh1
12	541573	542073	YLR194C		Fkh1
12	548512	549012	YLR200W	YKE2	Fkh1
12	548769	549269	YLR199C	PBA1	Fkh1
12	553677	554177	YLR205C	HMX1	Fkh1
12	554078	554578	YLR206W	ENT2	Fkh1
12	561508	562008	YLR210W	CLB4	Fkh1
12	561732	562232	YLR209C	PNP1	Fkh1
12	602463	602963	YLR228C	ECM22	Fkh1
12	604074	604574	YLR230W		Fkh1
12	609283	609783	YLR234W	TOP3	Fkh1
12	609524	610024	YLR233C	EST1	Fkh1
12	611867	612367	YLR237W	THI7	Fkh1
12	611930	612430	YLR235C		Fkh1
12	612117	612617	YLR236C		Fkh1
12	614255	614755	YLR238W	FAR10	Fkh1
12	626618	627118	YLR246W	ERF2	Fkh1
12	626930	627430	YLR245C	CDD1	Fkh1
12	627883	628383	tL(CAA)L		Fkh1
12	636280	636780	YLR249W	YEF3	Fkh1
12	639817	640317	YLR250W	SSP120	Fkh1
12	640964	641464	YLR251W	SYM1	Fkh1
12	641457	641957	YLR252W		Fkh1
12	642127	642627	YLR253W	MCP2	Fkh1
12	657006	657506	tA(AGC)L		Fkh1
12	658326	658826	YLR257W		Fkh1
12	660216	660716	YLR258W	GSY2	Fkh1
12	672631	673131	YLR264W	RPS28B	Fkh1
12	673944	674444	YLR264C-A		Fkh1
12	679700	680200	YLR268W	SEC22	Fkh1
12	680686	681186	YLR270W	DCS1	Fkh1
12	687202	687702	YLR272C	YCS4	Fkh1
12	687932	688432	tV(AAC)L		Fkh1
12	703809	704309	YLR279W		Fkh1
12	704024	704524	YLR278C		Fkh1
12	710136	710636	YLR286C	CTS1	Fkh1
12	712058	712558	YLR287C		Fkh1
12	713158	713658	YLR287C-A	RPS30A	Fkh1
12	714589	715089	YLR289W	GUF1	Fkh1
12	714904	715404	YLR288C	MEC3	Fkh1
12	720370	720870	YLR292C	SEC72	Fkh1
12	731590	732090	tL(UAG)L2		Fkh1
12	732042	732542	YLR303W	MET17	Fkh1
12	732553	733053	YLR302C		Fkh1
12	734302	734802	tI(AAU)L1		Fkh1
12	747111	747611	YLR307C-A		Fkh1
12	747437	747937	YLR308W	CDA2	Fkh1
12	766042	766542	YLR318W	EST2	Fkh1
12	766358	766858	YLR316C	TAD3	Fkh1
12	793418	793918	tD(GUC)L2		Fkh1
12	795899	796399	YLR333C	RPS25B	Fkh1
12	796678	797178	tE(UUC)L		Fkh1
12	796930	797430	YLR335W	NUP2	Fkh1
12	797078	797578	YLR334C		Fkh1
12	809497	809997	YLR342W	FKS1	Fkh1
12	815310	815810	YLR342W-A		Fkh1
12	815594	816094	YLR343W	GAS2	Fkh1
12	818109	818609	tR(CCG)L	TRR4	Fkh1
12	818812	819312	YLR344W	RPL26A	Fkh1
12	820011	820511	YLR345W		Fkh1
12	826413	826913	YLR347C	KAP95	Fkh1
12	827021	827521	YLR349W		Fkh1
12	827873	828373	YLR348C	DIC1	Fkh1
12	833852	834352	YLR353W	BUD8	Fkh1
12	837357	837857	YLR354C	TAL1	Fkh1
12	839253	839753	YLR355C	ILV5	Fkh1
12	845603	846103	YLR360W	VPS38	Fkh1
12	866854	867354	YLR372W	SUR4	Fkh1
12	871197	871697	YLR375W	STP3	Fkh1
12	871367	871867	YLR373C	VID22	Fkh1
12	871842	872342	YLR374C		Fkh1
12	873554	874054	YLR376C	PSY3	Fkh1
12	877178	877678	YLR378C	SEC61	Fkh1
12	877782	878282	YLR380W	CSR1	Fkh1
12	884751	885251	YLR382C	NAM2	Fkh1
12	884788	885288	YLR383W	SMC6	Fkh1
12	902566	903066	YLR390W	ECM19	Fkh1
12	902660	903160	YLR389C	STE23	Fkh1
12	903224	903724	YLR390W-A	CCW14	Fkh1
12	909965	910465	YLR395C	COX8	Fkh1
12	914892	915392	YLR397C	AFG2	Fkh1
12	920369	920869	YLR399W-A		Fkh1
12	921563	922063	YLR400W		Fkh1
12	921596	922096	YLR399C	BDF1	Fkh1
12	950473	950973	YLR412C-A		Fkh1
12	950656	951156	YLR413W		Fkh1
12	965560	966060	YLR421C	RPN13	Fkh1
12	982394	982894	YLR425W	TUS1	Fkh1
12	987928	988428	YLR427W	MAG2	Fkh1
12	1001703	1002203	YLR431C	ATG23	Fkh1
12	1002057	1002557	YLR432W	IMD3	Fkh1
12	1011245	1011745	YLR436C	ECM30	Fkh1
12	1012001	1012501	YLR438W	CAR2	Fkh1
12	1012023	1012523	YLR437C	DIF1	Fkh1
12	1012686	1013186	YLR437C-A		Fkh1
12	1017697	1018197	YLR440C	SEC39	Fkh1
12	1018908	1019408	YLR441C	RPS1A	Fkh1
12	1023689	1024189	YLR445W	GMC2	Fkh1
12	1023988	1024488	YLR444C		Fkh1
12	1028354	1028854	YLR448W	RPL6B	Fkh1
12	1030334	1030834	YLR449W	FPR4	Fkh1
12	1032127	1032627	YLR450W	HMG2	Fkh1
12	1053129	1053629	YLR455W		Fkh1
13	23683	24183	YML124C	TUB3	Fkh1
13	25800	26300	YML123C	PHO84	Fkh1
13	29807	30307	YML120C	NDI1	Fkh1
13	30111	30611	YML119W		Fkh1
13	31834	32334	YML118W	NGL3	Fkh1
13	43545	44045	YML113W	DAT1	Fkh1
13	43575	44075	YML114C	TAF8	Fkh1
13	58687	59187	YML105C	SEC65	Fkh1
13	62322	62822	YML104C	MDM1	Fkh1
13	69638	70138	YML100W-A		Fkh1
13	69726	70226	YML101C-A		Fkh1
13	70088	70588	YML101C	CUE4	Fkh1
13	70124	70624	YML100W	TSL1	Fkh1
13	90244	90744	YML090W		Fkh1
13	90731	91231	YML091C	RPM2	Fkh1
13	91409	91909	YML089C		Fkh1
13	91735	92235	YML088W	UFO1	Fkh1
13	115347	115847	YML076C	WAR1	Fkh1
13	124172	124672	YML073C	RPL6A	Fkh1
13	129367	129867	YML072C	TCB3	Fkh1
13	131572	132072	YML071C	COG8	Fkh1
13	131896	132396	tR(UCU)M2		Fkh1
13	137050	137550	YML068W	ITT1	Fkh1
13	140214	140714	YML067C	ERV41	Fkh1
13	145876	146376	YML064C	TEM1	Fkh1
13	145982	146482	YML063W	RPS1B	Fkh1
13	158258	158758	YML059C	NTE1	Fkh1
13	158260	158760	YML058W-A	HUG1	Fkh1
13	158883	159383	YML058W	SML1	Fkh1
13	159680	160180	YML057W	CMP2	Fkh1
13	164176	164676	YML056C	IMD4	Fkh1
13	164290	164790	YML055W	SPC2	Fkh1
13	168295	168795	tY(GUA)M1	SUP5	Fkh1
13	169754	170254	YML053C		Fkh1
13	169902	170402	YML052W	SUR7	Fkh1
13	171094	171594	YML051W	GAL80	Fkh1
13	195755	196255	YML041C	VPS71	Fkh1
13	196170	196670	tP(UGG)M	SUF7	Fkh1
13	204103	204603	YML038C	YMD8	Fkh1
13	205142	205642	YML036W	CGI121	Fkh1
13	205408	205908	YML037C		Fkh1
13	208860	209360	YML035C	AMD1	Fkh1
13	209025	209525	YML034W	SRC1	Fkh1
13	209826	210326	YML034C-A		Fkh1
13	223828	224328	YML026C	RPS18B	Fkh1
13	225365	225865	YML025C	YML6	Fkh1
13	225389	225889	YML024W	RPS17A	Fkh1
13	230649	231149	YML020W		Fkh1
13	230813	231313	YML021C	UNG1	Fkh1
13	251516	252016	YML009C	MRPL39	Fkh1
13	258416	258916	YML006C	GIS4	Fkh1
13	259239	259739	tS(AGA)M		Fkh1
13	262685	263185	YML004C	GLO1	Fkh1
13	262983	263483	YML003W		Fkh1
13	271136	271636	YMR001C	CDC5	Fkh1
13	271577	272077	YMR001C-A		Fkh1
13	271693	272193	YMR002W	MIC17	Fkh1
13	272618	273118	YMR003W	AIM34	Fkh1
13	273517	274017	YMR004W	MVP1	Fkh1
13	279681	280181	YMR006C	PLB2	Fkh1
13	284600	285100	YMR010W		Fkh1
13	287579	288079	YMR011W	HXT2	Fkh1
13	290301	290801	tE(UUC)M		Fkh1
13	290634	291134	YMR012W	CLU1	Fkh1
13	296620	297120	YMR013C-A		Fkh1
13	296738	297238	YMR013C	SEC59	Fkh1
13	297811	298311	YMR013W-A		Fkh1
13	298368	298868	YMR014W	BUD22	Fkh1
13	302485	302985	YMR015C	ERG5	Fkh1
13	305593	306093	YMR016C	SOK2	Fkh1
13	306989	307489	YMR017W	SPO20	Fkh1
13	309708	310208	YMR018W		Fkh1
13	322800	323300	YMR025W	CSI1	Fkh1
13	343520	344020	YMR036C	MIH1	Fkh1
13	346517	347017	YMR037C	MSN2	Fkh1
13	349881	350381	YMR040W	YET2	Fkh1
13	351780	352280	tF(GAA)M		Fkh1
13	351973	352473	YMR041C	ARA2	Fkh1
13	352103	352603	YMR042W	ARG80	Fkh1
13	353371	353871	YMR043W	MCM1	Fkh1
13	362564	363064	tH(GUG)M		Fkh1
13	379086	379586	YMR052W	FAR3	Fkh1
13	379408	379908	tW(CCA)M		Fkh1
13	387021	387521	YMR055C	BUB2	Fkh1
13	399202	399702	YMR065W	KAR5	Fkh1
13	407209	407709	YMR069W	NAT4	Fkh1
13	408654	409154	YMR070W	MOT3	Fkh1
13	411069	411569	YMR072W	ABF2	Fkh1
13	411265	411765	YMR071C	TVP18	Fkh1
13	420029	420529	YMR076C	PDS5	Fkh1
13	420661	421161	tV(AAC)M2		Fkh1
13	424489	424989	YMR079W	SEC14	Fkh1
13	424728	425228	YMR078C	CTF18	Fkh1
13	432125	432625	YMR082C		Fkh1
13	438708	439208	YMR086W	SEG1	Fkh1
13	451365	451865	YMR091C	NPL6	Fkh1
13	460527	461027	YMR097C	MTG1	Fkh1
13	480190	480690	YMR106C	YKU80	Fkh1
13	480693	481193	tK(CUU)M		Fkh1
13	482514	483014	YMR107W	SPG4	Fkh1
13	483584	484084	YMR108W	ILV2	Fkh1
13	493792	494292	YMR111C		Fkh1
13	494495	494995	YMR112C	MED11	Fkh1
13	494499	494999	YMR113W	FOL3	Fkh1
13	500688	501188	YMR116C	ASC1	Fkh1
13	501891	502391	YMR117C	SPC24	Fkh1
13	502734	503234	YMR118C	SHH3	Fkh1
13	504395	504895	tL(CAA)M		Fkh1
13	504833	505333	YMR119W	ASI1	Fkh1
13	513093	513593	YMR123W	PKR1	Fkh1
13	523196	523696	YMR128W	ECM16	Fkh1
13	523345	523845	YMR127C	SAS2	Fkh1
13	534698	535198	YMR131C	RRB1	Fkh1
13	535570	536070	YMR132C	JLP2	Fkh1
13	535707	536207	YMR133W	REC114	Fkh1
13	539411	539911	YMR135W-A		Fkh1
13	540056	540556	YMR135C	GID8	Fkh1
13	540699	541199	YMR136W	GAT2	Fkh1
13	544655	545155	YMR138W	CIN4	Fkh1
13	544963	545463	YMR137C	PSO2	Fkh1
13	556475	556975	YMR145C	NDE1	Fkh1
13	572044	572544	YMR157C	AIM36	Fkh1
13	572955	573455	tM(CAU)M	EMT4	Fkh1
13	573331	573831	YMR158C-A		Fkh1
13	586388	586888	YMR163C	INP2	Fkh1
13	586709	587209	tV(AAC)M3		Fkh1
13	610516	611016	YMR175W	SIP18	Fkh1
13	610814	611314	YMR175W-A		Fkh1
13	611240	611740	YMR176W	ECM5	Fkh1
13	627689	628189	YMR184W	ADD37	Fkh1
13	627808	628308	YMR183C	SSO2	Fkh1
13	628525	629025	YMR185W	RTP1	Fkh1
13	631855	632355	YMR186W	HSC82	Fkh1
13	635984	636484	YMR187C		Fkh1
13	637000	637500	YMR189W	GCV2	Fkh1
13	637004	637504	YMR188C	MRPS17	Fkh1
13	645156	645656	YMR191W	SPG5	Fkh1
13	645258	645758	YMR190C	SGS1	Fkh1
13	650645	651145	YMR194W	RPL36A	Fkh1
13	651458	651958	YMR193C-A		Fkh1
13	652887	653387	YMR194C-B	CMC4	Fkh1
13	653136	653636	YMR194C-A		Fkh1
13	653534	654034	YMR195W	ICY1	Fkh1
13	654576	655076	YMR196W		Fkh1
13	659198	659698	YMR197C	VTI1	Fkh1
13	659245	659745	YMR198W	CIK1	Fkh1
13	662144	662644	YMR199W	CLN1	Fkh1
13	671325	671825	YMR204C	INP1	Fkh1
13	674766	675266	YMR205C	PFK2	Fkh1
13	675396	675896	YMR206W		Fkh1
13	688583	689083	YMR211W	DML1	Fkh1
13	696296	696796	YMR215W	GAS3	Fkh1
13	706633	707133	YMR219W	ESC1	Fkh1
13	706887	707387	YMR218C	TRS130	Fkh1
13	715445	715945	YMR221C		Fkh1
13	731914	732414	YMR230W	RPS10B	Fkh1
13	732768	733268	YMR230W-A		Fkh1
13	733045	733545	YMR231W	PEP5	Fkh1
13	747963	748463	tR(UCU)M1		Fkh1
13	753797	754297	YMR242W-A		Fkh1
13	754220	754720	YMR242C	RPL20A	Fkh1
13	774252	774752	YMR251W-A	HOR7	Fkh1
13	775719	776219	YMR252C		Fkh1
13	794419	794919	YMR263W	SAP30	Fkh1
13	795305	795805	YMR264W	CUE1	Fkh1
13	815311	815811	YMR274C	RCE1	Fkh1
13	848185	848685	YMR289W	ABZ2	Fkh1
13	850922	851422	YMR290W-A		Fkh1
13	851591	852091	YMR290C	HAS1	Fkh1
13	852130	852630	YMR291W	TDA1	Fkh1
13	858890	859390	YMR295C		Fkh1
13	860891	861391	YMR296C	LCB1	Fkh1
13	861422	861922	YMR297W	PRC1	Fkh1
13	865350	865850	YMR299C	DYN3	Fkh1
13	880232	880732	YMR305C	SCW10	Fkh1
13	880659	881159	YMR306W	FKS3	Fkh1
13	886503	887003	YMR307W	GAS1	Fkh1
13	886572	887072	YMR306C-A		Fkh1
13	887925	888425	YMR307C-A		Fkh1
13	896669	897169	YMR310C		Fkh1
13	897603	898103	YMR311C	GLC8	Fkh1
13	897905	898405	YMR312W	ELP6	Fkh1
13	902300	902800	YMR315W		Fkh1
13	914538	915038	YMR319C	FET4	Fkh1
14	19302	19802	YNL330C	RPD3	Fkh1
14	22633	23133	YNL329C	PEX6	Fkh1
14	23274	23774	YNL328C	MDJ2	Fkh1
14	23548	24048	YNL327W	EGT2	Fkh1
14	34196	34696	YNL321W	VNX1	Fkh1
14	34235	34735	YNL322C	KRE1	Fkh1
14	37200	37700	YNL320W		Fkh1
14	43947	44447	YNL314W	DAL82	Fkh1
14	44280	44780	YNL315C	ATP11	Fkh1
14	62943	63443	YNL302C	RPS19B	Fkh1
14	64562	65062	YNL301C	RPL18B	Fkh1
14	65244	65744	YNL300W	TOS6	Fkh1
14	66017	66517	YNL299W	TRF5	Fkh1
14	87397	87897	YNL289W	PCL1	Fkh1
14	89803	90303	YNL288W	CAF40	Fkh1
14	95673	96173	YNL285W		Fkh1
14	96312	96812	tG(UCC)N	SUF6	Fkh1
14	104102	104602	YNL284C	MRPL10	Fkh1
14	104305	104805	tT(AGU)N1		Fkh1
14	106695	107195	YNL283C	WSC2	Fkh1
14	107187	107687	YNL282W	POP3	Fkh1
14	107967	108467	YNL281W	HCH1	Fkh1
14	169248	169748	YNL254C	RTC4	Fkh1
14	169518	170018	YNL253W	TEX1	Fkh1
14	174315	174815	YNL251C	NRD1	Fkh1
14	186885	187385	YNL245C	CWC25	Fkh1
14	187496	187996	YNL244C	SUI1	Fkh1
14	187551	188051	YNL243W	SLA2	Fkh1
14	217042	217542	YNL231C	PDR16	Fkh1
14	237663	238163	YNL219C	ALG9	Fkh1
14	237738	238238	YNL218W	MGS1	Fkh1
14	239831	240331	YNL217W		Fkh1
14	241189	241689	YNL216W	RAP1	Fkh1
14	246961	247461	YNL212W	VID27	Fkh1
14	247104	247604	YNL213C	RRG9	Fkh1
14	253918	254418	YNL208W		Fkh1
14	269593	270093	YNL197C	WHI3	Fkh1
14	281895	282395	YNL190W		Fkh1
14	300649	301149	YNL180C	RHO5	Fkh1
14	301103	301603	YNL179C		Fkh1
14	302180	302680	YNL178W	RPS3	Fkh1
14	306980	307480	YNL176C	TDA7	Fkh1
14	307574	308074	YNL174W		Fkh1
14	310057	310557	YNL173C	MDG1	Fkh1
14	310136	310636	YNL172W	APC1	Fkh1
14	323332	323832	YNL165W		Fkh1
14	323565	324065	YNL166C	BNI5	Fkh1
14	329829	330329	YNL162W-A		Fkh1
14	330073	330573	YNL163C	RIA1	Fkh1
14	330822	331322	YNL162W	RPL42A	Fkh1
14	332097	332597	YNL161W	CBK1	Fkh1
14	336045	336545	YNL160W	YGP1	Fkh1
14	339112	339612	YNL158W	PGA1	Fkh1
14	339347	339847	YNL159C	ASI2	Fkh1
14	339852	340352	YNL157W	IGO1	Fkh1
14	348751	349251	YNL150W		Fkh1
14	349756	350256	YNL149C	PGA2	Fkh1
14	351215	351715	YNL146W		Fkh1
14	351580	352080	YNL146C-A		Fkh1
14	351914	352414	YNL145W	MFA2	Fkh1
14	352561	353061	YNL144W-A		Fkh1
14	365533	366033	YNL138W-A	YSF3	Fkh1
14	365717	366217	YNL139C	THO2	Fkh1
14	366241	366741	YNL138W	SRV2	Fkh1
14	372226	372726	YNL135C	FPR1	Fkh1
14	373581	374081	YNL134C		Fkh1
14	386727	387227	YNL126W	SPC98	Fkh1
14	400537	401037	YNL121C	TOM70	Fkh1
14	400540	401040	YNL119W	NCS2	Fkh1
14	412053	412553	YNL115C		Fkh1
14	412271	412771	YNL113W	RPC19	Fkh1
14	413055	413555	YNL114C		Fkh1
14	413139	413639	YNL112W	DBP2	Fkh1
14	417302	417802	YNL111C	CYB5	Fkh1
14	424495	424995	YNL106C	INP52	Fkh1
14	426219	426719	YNL103W-A		Fkh1
14	426754	427254	YNL104C	LEU4	Fkh1
14	427235	427735	YNL103W	MET4	Fkh1
14	437113	437613	YNL100W	AIM37	Fkh1
14	439283	439783	YNL099C	OCA1	Fkh1
14	442358	442858	YNL097C	PHO23	Fkh1
14	442506	443006	tL(CAA)N		Fkh1
14	444315	444815	YNL096C	RPS7B	Fkh1
14	449368	449868	YNL093W	YPT53	Fkh1
14	450371	450871	YNL092W		Fkh1
14	451908	452408	YNL091W	NST1	Fkh1
14	457169	457669	YNL089C		Fkh1
14	457204	457704	YNL088W	TOP2	Fkh1
14	461911	462411	YNL087W	TCB2	Fkh1
14	491023	491523	YNL071W	LAT1	Fkh1
14	498038	498538	YNL067W-A		Fkh1
14	498289	498789	YNL068C	FKH2	Fkh1
14	498917	499417	YNL067W-B		Fkh1
14	499181	499681	YNL067W	RPL9B	Fkh1
14	501015	501515	YNL066W	SUN4	Fkh1
14	503224	503724	YNL065W	AQR1	Fkh1
14	507097	507597	YNL064C	YDJ1	Fkh1
14	507258	507758	YNL063W	MTQ1	Fkh1
14	514935	515435	YNL059C	ARP5	Fkh1
14	515903	516403	YNL057W		Fkh1
14	516713	517213	YNL058C		Fkh1
14	516749	517249	YNL056W	OCA2	Fkh1
14	529442	529942	YNL053W	MSG5	Fkh1
14	532159	532659	YNL051W	COG5	Fkh1
14	544768	545268	YNL044W	YIP3	Fkh1
14	545909	546409	YNL043C		Fkh1
14	546594	547094	tP(UGG)N1		Fkh1
14	546613	547113	YNL042W-B		Fkh1
14	547600	548100	YNL042W	BOP3	Fkh1
14	559002	559502	YNL037C	IDH1	Fkh1
14	559314	559814	YNL036W	NCE103	Fkh1
14	560765	561265	tT(AGU)N2		Fkh1
14	567615	568115	tP(UGG)N2		Fkh1
14	569691	570191	YNL035C		Fkh1
14	569940	570440	tI(AAU)N1		Fkh1
14	576050	576550	YNL031C	HHT2	Fkh1
14	576227	576727	YNL030W	HHF2	Fkh1
14	585291	585791	YNL025C	SSN8	Fkh1
14	586820	587320	YNL024C-A	KSH1	Fkh1
14	597539	598039	YNL020C	ARK1	Fkh1
14	601774	602274	YNL018C		Fkh1
14	601812	602312	tI(AAU)N2		Fkh1
14	602407	602907	YNL016W	PUB1	Fkh1
14	602476	602976	YNL017C		Fkh1
14	604884	605384	YNL015W	PBI2	Fkh1
14	609186	609686	YNL012W	SPO1	Fkh1
14	609510	610010	YNL013C		Fkh1
14	625829	626329	YNL003C	PET8	Fkh1
14	630763	631263	YNR001W-A		Fkh1
14	631061	631561	YNR001C	CIT1	Fkh1
14	631917	632417	tP(AGG)N	SUF10	Fkh1
14	632099	632599	tN(GUU)N2		Fkh1
14	642190	642690	YNR009W	NRM1	Fkh1
14	661374	661874	YNR016C	ACC1	Fkh1
14	662413	662913	YNR017W	TIM23	Fkh1
14	663770	664270	YNR018W	RCF2	Fkh1
14	664839	665339	YNR019W	ARE2	Fkh1
14	692061	692561	YNR034W-A		Fkh1
14	694047	694547	YNR035C	ARC35	Fkh1
14	694822	695322	YNR036C	MRPS12	Fkh1
14	707288	707788	YNR046W	TRM112	Fkh1
14	708023	708523	YNR047W	FPK1	Fkh1
14	715388	715888	YNR050C	LYS9	Fkh1
14	718327	718827	YNR051C	BRE5	Fkh1
14	723112	723612	YNR053C	NOG2	Fkh1
15	85	585	YOL166W-A		Fkh1
15	9619	10119	YOL162W		Fkh1
15	24294	24794	YOL157C	IMA2	Fkh1
15	24773	25273	YOL156W	HXT11	Fkh1
15	31606	32106	YOL155C	HPF1	Fkh1
15	55058	55558	YOL142W	RRP40	Fkh1
15	55104	55604	YOL143C	RIB4	Fkh1
15	55952	56452	YOL141W	PPM2	Fkh1
15	79479	79979	YOL128C	YGK3	Fkh1
15	79848	80348	YOL127W	RPL25	Fkh1
15	82920	83420	YOL126C	MDH2	Fkh1
15	83334	83834	YOL125W	TRM13	Fkh1
15	86757	87257	YOL124C	TRM11	Fkh1
15	87344	87844	YOL123W	HRP1	Fkh1
15	91419	91919	YOL122C	SMF1	Fkh1
15	92850	93350	YOL121C	RPS19A	Fkh1
15	94402	94902	YOL120C	RPL18A	Fkh1
15	103826	104326	YOL113W	SKM1	Fkh1
15	103925	104425	YOL114C		Fkh1
15	108676	109176	YOL110W	SHR5	Fkh1
15	108896	109396	YOL111C	MDY2	Fkh1
15	109797	110297	YOL109W	ZEO1	Fkh1
15	111033	111533	tG(UCC)O	SUF1	Fkh1
15	111602	112102	YOL107W		Fkh1
15	111886	112386	YOL108C	INO4	Fkh1
15	112726	113226	YOL106W		Fkh1
15	113302	113802	tT(AGU)O1		Fkh1
15	158637	159137	YOL087C	DUF1	Fkh1
15	158673	159173	YOL086W-A	MHF1	Fkh1
15	160594	161094	YOL086C	ADH1	Fkh1
15	161079	161579	YOL085W-A		Fkh1
15	166601	167101	YOL083C-A		Fkh1
15	168227	168727	YOL082W	ATG19	Fkh1
15	184938	185438	YOL077W-A	ATP19	Fkh1
15	210265	210765	YOL063C	CRT10	Fkh1
15	218711	219211	YOL058W	ARG1	Fkh1
15	220267	220767	YOL057W		Fkh1
15	227831	228331	tN(GUU)O1		Fkh1
15	228114	228614	YOL054W	PSH1	Fkh1
15	229585	230085	YOL053W	AIM39	Fkh1
15	231755	232255	YOL052C-A	DDR2	Fkh1
15	238119	238619	YOL049W	GSH2	Fkh1
15	238202	238702	YOL050C		Fkh1
15	242747	243247	YOL047C	LDS2	Fkh1
15	242997	243497	YOL045W	PSK2	Fkh1
15	259105	259605	YOL035C		Fkh1
15	259423	259923	YOL034W	SMC5	Fkh1
15	267529	268029	YOL031C	SIL1	Fkh1
15	267687	268187	YOL030W	GAS5	Fkh1
15	276586	277086	YOL024W		Fkh1
15	277556	278056	YOL023W	IFM1	Fkh1
15	281498	281998	YOL022C	TSR4	Fkh1
15	281664	282164	tG(GCC)O2	SUF17	Fkh1
15	287692	288192	tY(GUA)O	SUP3	Fkh1
15	287920	288420	YOL019W-A		Fkh1
15	288398	288898	YOL019W		Fkh1
15	300547	301047	YOL013W-A		Fkh1
15	300597	301097	tP(UGG)O1		Fkh1
15	303035	303535	YOL013C	HRD1	Fkh1
15	303983	304483	YOL012C	HTZ1	Fkh1
15	304849	305349	YOL011W	PLB3	Fkh1
15	309812	310312	YOL008W	COQ10	Fkh1
15	310139	310639	YOL009C	MDM12	Fkh1
15	312367	312867	YOL007C	CSI2	Fkh1
[truncated: 1,921 more rows]
