# Supplementary material for: Fkh1 and Fkh2 Bind Multiple Chromosomal Elements in the S. cerevisiae Genome with Distinct Specificities and Cell Cycle Dynamics
Source: PLoS One. 2014 Feb 4;9(2):e87647. doi: 10.1371/journal.pone.0087647 (PMC3913637; doi:10.1371/journal.pone.0087647)
Supplement: Table S5 — Strain information. Name, genotype and source of each strain used in this study. (XLSX) [file pone.0087647.s007.xlsx]

## Sheet: Sheet1
Strain	Genotype*	Source
W303	MATa leu2-3,112 trp1-1 can1-100 ura3-1 ade2-1 his3-11,15	R. Rothstein
Z1370	FKH2::18MYC (TRP1)	Harbison et al 2004
Z1448	FKH1::9MYC (TRP1)	Harbison et al 2004
CVy43	ura3::BrdU-Inc (URA3) bar1Δ::hisG	Knott et al 2012
CVy138	ura3::BrdU-Inc (URA3) bar1Δ::hisG fkh2Δ::HIS3	Knott et al 2012
CVy139	ura3::BrdU-Inc (URA3) bar1Δ::hisG fkh1Δ::KanMX fkh2Δ::HIS3	Knott et al 2012
ZOy1	ura3::BrdU-Inc (URA3) bar1Δ::hisG fkh1Δ::KanMX	Knott et al 2012
ZOy3	FKH1::9MYC (TRP1) bar1Δ::URA3	present study
ZOy4	FKH2::13MYC (TRP1) bar1Δ::URA3	present study
	*All strains share the indicated W303 genotype except as noted.
